# Supplementary material for: Defining essential charged residues in fibril formation of a lysosomal derived N-terminal α-synuclein truncation
Source: Nat Commun. 2025 Apr 23;16:3825. doi: 10.1038/s41467-025-58899-9 (PMC12019160; doi:10.1038/s41467-025-58899-9)
Supplement: Supplementary file 4 — Source Data [file 41467_2025_58899_MOESM4_ESM.zip]

Archive with 6 entries (6 files):
- Source Data for Main Figures and Supplementary Figures.xlsx
- Full gel of Supplementary Figure 1a.jpg
- Full gel of Supplementary Figure 1b.jpg
- Full gel of Supplementary Figure 1c.jpg
- Full gel of Supplementary Figure 1d.jpg
- Sequences of Primers used for PCR.xlsx
