# Supplementary material for: Defining essential charged residues in fibril formation of a lysosomal derived N-terminal α-synuclein truncation
Source: Nat Commun. 2025 Apr 23;16:3825. doi: 10.1038/s41467-025-58899-9 (PMC12019160; doi:10.1038/s41467-025-58899-9)
Supplement: Supplementary file 4 — Source Data [file 41467_2025_58899_MOESM4_ESM.zip › Source Data for Main Figures and Supplementary Figures.xlsx]

## Sheet: Figure 1d
CtsB activity
2 months	17 months
Brain lysosomes		RFU			Brain lysosomes		RFU					Brain lysosomes
Time	2 months				Time	2 months			Average	SD		Time	2 months	17 months
0	1474	1464	1384		10	87	52	48	62.3333	21.4554		10 min	62.3333	190
10	1561	1516	1432		20	210	193	186	196.333	12.3423		20 min	196.333	488.667
20	1684	1657	1570		30	413	401	383	399	15.0997		30 min	399	866.333
30	1887	1865	1767		60	889	874	861	874.667	14.0119		60 min	874.667	1826.67
60	2363	2338	2245
												Brain lysosomes
												Time	2 months	17 months
Brain lysosomes		RFU			Brain lysosomes		RFU					30 min	399	866.333
Time	17 months				Time	17 months			Average	SD		60 min	874.667	1826.67
0	1804	1715	1706		10	195	175	200	190	13.2288
10	1999	1890	1906		20	506	472	488	488.667	17.0098
20	2310	2187	2194		30	855	862	882	866.333	14.0119
30	2659	2577	2588		60	1764	1799	1917	1826.67	80.1644
60	3568	3514	3623

## Sheet: Figure 1e
CtsL activity
2 months	17 months
Brain lysosomes		RFU				Brain lysosomes		RFU					Brain lysosomes
Time	2 months					Time	2 months			Average	SD		Time	2 months	17 months		Brain lysosomes
0	604	609	545			10	711	655	658	674.667	31.5013		10 min	674.667	1476.67		Time	2 months	17 months
10	1315	1264	1203			20	1682	1573	1565	1606.67	65.3631		20 min	1606.67	3343		30 min	2780.67	5612
20	2286	2182	2110			30	2866	2792	2684	2780.67	91.5278		30 min	2780.67	5612		60 min	7300.33	14204.3
30	3470	3401	3229			60	7465	7502	6934	7300.33	317.793		60 min	7300.33	14204.3
60	8069	8111	7479
Brain lysosomes		RFU				Brain lysosomes		RFU
Time	17 months					Time	17 months			Average	SD
0	927	945	908			10	1494	1440	1496	1476.67	31.77
10	2421	2385	2404			20	3388	3295	3346	3343	46.5725
20	4315	4240	4254			30	5633	5552	5651	5612	52.7352
30	6560	6497	6559			60	14232	14249	14132	14204.3	63.2166

## Sheet: Figure 1f
CtsD activity		0.5 µg lysosomes used
Brain lysosomes (BL)
2 months	17 months
Brain lysosomes		RFU												Brain lysosomes
Time	2 months					Time	2 months				Average	SD		Time	2 months	17 months
0	271	269	288	287		10	105	112	115	108	110	4.39697		30 min	614.5	1196.5
10	376	381	403	395		20	340	346	368	371	356.25	15.543		60 min	1373.25	2254.5
20	611	615	656	658		30	591	596	631	640	614.5	24.6103
30	862	865	919	927		60	1298	1350	1444	1401	1373.25	63.1895
60	1569	1619	1732	1688
Time	17 months					Time	17 months				Average	SD
0	317	320	324	296		10	259	240	249	220	242	16.5932
10	576	560	573	516		20	738	692	714	650	698.5	37.3943
20	1055	1012	1038	946		30	1220	1214	1233	1119	1196.5	52.2717
30	1537	1534	1557	1415		60	2330	2311	2320	2057	2254.5	131.895
60	2647	2631	2644	2353

## Sheet: Figure 1g
AEP activity
2 months	17 months
Brain lysosomes						Brain lysosomes								Brain lysosomes
Time	2 months					Time	2 months				Average	SD		Time	2 months	17 months
0	1014	974	1013	998		30	224	215	195	212	211.5	12.1244		30 min	211.5	347.75
30	1238	1189	1208	1210		60	400	450	409	412	417.75	22.0964		60 min	417.75	844.5
60	1368	1314	1322	1345
Time	17 months					Time	17 months				Average	SD
0	1731	1693	1592	1572		30	346	339	369	337	347.75	14.6828
30	2077	2032	1961	1909		60	878	845	885	770	844.5	52.6403
60	2609	2538	2477	2342

## Sheet: Figure 2a
		Ac1-140 (80 µM)									Ac1-140 (40 µM)									66-140 (80 µM)								66-140 (80 µM)
sec	hrs	A1	A2	A3	A4	A5	A1-5	ASD		hrs	B1	B2	B3	B4	B5	B1-5	BSD		hrs	C1	C2	C3	C4	C1-4	CSD		hrs	D1	D2	D3	D4	D1-4	DSD
0	0	75	78	83	91	35	72.4	21.7669		0	50	48	56	48	22	44.8	13.1605		0	85	87	93	84	87.25	4.03113		0	68	72	71	70	70.25	1.70783
1874	0.520556	69	70	72	75	60	69.2	5.63028		0.520556	49	47	53	45	20	42.8	13.0843		0.520556	78	80	81	78	79.25	1.5		0.520556	63	65	63	62	63.25	1.25831
3748	1.04111	68	69	71	74	65	69.4	3.36155		1.04111	49	48	51	47	24	43.8	11.1669		1.04111	78	80	81	76	78.75	2.21736		1.04111	61	63	62	63	62.25	0.957427
5621	1.56139	68	70	71	74	66	69.8	3.03315		1.56139	49	50	52	48	34	46.6	7.19722		1.56139	77	82	80	77	79	2.44949		1.56139	63	63	62	63	62.75	0.5
7495	2.08194	69	69	70	73	69	70	1.73205		2.08194	51	51	51	49	34	47.2	7.42967		2.08194	82	136	80	78	94	28.0476		2.08194	64	65	61	63	63.25	1.70783
9368	2.60222	69	69	70	73	67	69.6	2.19089		2.60222	50	53	50	51	34	47.6	7.70065		2.60222	174	261	79	78	148	87.761		2.60222	63	63	62	61	62.25	0.957427
11242	3.12278	71	69	72	71	66	69.8	2.38747		3.12278	50	58	50	54	34	49.2	9.1214		3.12278	581	579	93	94	336.75	280.882		3.12278	61	62	62	61	61.5	0.57735
13115	3.64306	73	68	74	71	67	70.6	3.04959		3.64306	50	59	49	54	35	49.4	8.96103		3.64306	1514	1149	139	182	746	692.526		3.64306	62	63	64	62	62.75	0.957427
14989	4.16361	84	71	88	70	66	75.8	9.60208		4.16361	47	62	50	58	36	50.6	10.139		4.16361	3118	1879	278	509	1446	1319.76		4.16361	61	64	91	61	69.25	14.5688
16862	4.68389	109	74	101	72	66	84.4	19.2432		4.68389	51	63	49	63	36	52.4	11.2606		4.68389	5308	2721	648	1125	2450.5	2101.15		4.68389	64	62	223	62	102.75	80.1722
18736	5.20444	240	76	138	70	70	118.8	73.5745		5.20444	51	69	49	67	36	54.4	13.704		5.20444	8009	3591	1604	2035	3809.75	2926.69		5.20444	78	65	509	62	178.5	220.443
20609	5.72472	294	86	216	73	71	148	101.659		5.72472	56	77	52	72	36	58.6	16.4256		5.72472	11646	4521	3233	3145	5636.25	4055.56		5.72472	120	77	1032	67	324	472.56
22483	6.24528	433	118	220	73	72	183.2	152.081		6.24528	60	81	52	75	37	61	17.7059		6.24528	14403	5919	5350	4375	7511.75	4638.19		6.24528	261	117	1693	87	539.5	772.741
24356	6.76556	927	178	614	73	79	374.2	380.608		6.76556	70	87	54	78	37	65.2	19.8922		6.76556	16091	6601	7825	5732	9062.25	4763.84		6.76556	581	226	2419	152	844.5	1066.24
26230	7.28611	802	253	997	77	84	442.6	428.583		7.28611	73	91	54	79	40	67.4	20.3298		7.28611	19035	7735	10780	7007	11139.2	5511.69		7.28611	1087	429	3152	298	1241.5	1319.62
28104	7.80667	1400	462	640	82	94	535.6	539.506		7.80667	73	96	56	79	40	68.8	21.5337		7.80667	20541	9104	13389	8452	12871.5	5562.23		7.80667	1753	743	3827	591	1728.5	1491.02
29977	8.32694	2701	551	840	92	110	858.8	1076.74		8.32694	93	103	59	81	42	75.6	24.9359		8.32694	22055	9775	15783	9504	14279.2	5938.99		8.32694	2428	1131	4420	1042	2255.25	1576.06
31851	8.8475	3372	1506	1928	101	135	1408.4	1366.21		8.8475	95	111	68	84	42	80	26.4102		8.8475	23388	10964	18091	10680	15780.8	6121.72		8.8475	3076	1580	5013	1642	2827.75	1612.43
33724	9.36778	3981	1295	2389	136	161	1592.4	1627.76		9.36778	163	118	72	89	44	97.2	45.5379		9.36778	26026	11992	20838	11872	17682	6969.33		9.36778	3749	2067	5505	2314	3408.75	1582.07
35598	9.88833	4402	1165	3685	200	213	1933	1982.23		9.88833	189	125	107	91	47	111.8	51.9346		9.88833	27571	12524	23332	13317	19186	7445.91		9.88833	4441	2592	6293	3020	4086.5	1669.86
37471	10.4086	5073	1926	4021	257	375	2330.4	2160.21		10.4086	261	140	120	97	45	132.6	80.0643		10.4086	26723	13563	24445	13975	19676.5	6886.55		10.4086	4933	3093	6759	3686	4617.75	1620.43
39345	10.9292	6928	4000	4719	224	379	3250	2900.32		10.9292	327	179	131	117	55	161.8	102.407		10.9292	28329	14397	26241	15310	21069.2	7237.38		10.9292	5828	3650	7090	4412	5245	1525.54
41219	11.4497	6752	4307	4762	341	391	3310.6	2841		11.4497	474	280	209	100	50	222.6	166.96		11.4497	29043	14504	27349	15691	21646.8	7609.42		11.4497	6186	4221	7753	5003	5790.75	1537.46
43092	11.97	8465	4921	5725	610	987	4141.6	3325.29		11.97	641	214	146	124	57	236.4	233.02		11.97	29563	15043	28561	16628	22448.8	7674.6		11.97	6828	4773	8336	5688	6406.25	1536.79
44966	12.4906	8847	5584	6151	596	1284	4492.4	3477.82		12.4906	834	235	205	135	66	295	308.327		12.4906	30004	14730	29178	17695	22901.8	7825.62		12.4906	7423	5269	8753	6377	6955.5	1486.44
46839	13.0108	9952	6885	6181	595	1632	5049	3879.62		13.0108	1058	262	358	193	84	391	386.028		13.0108	30762	15534	29571	19320	23796.8	7531.51		13.0108	8028	5809	8952	7144	7483.25	1338.18
48713	13.5314	10931	10077	7169	841	714	5946.4	4920.52		13.5314	1237	377	426	189	98	465.4	451.695		13.5314	30688	16053	30975	18974	24172.5	7781.95		13.5314	8443	6365	9583	7856	8061.75	1339.26
50587	14.0519	11387	9919	7224	956	1063	6109.8	4889.58		14.0519	1530	424	411	191	91	529.4	577.286		14.0519	31131	16978	30280	19988	24594.2	7171.28		14.0519	9065	6491	9933	8145	8408.5	1472.11
52460	14.5722	11882	9796	8317	1411	838	6448.8	5026.78		14.5722	1769	546	1085	192	106	739.6	692.416		14.5722	31449	17680	31388	21156	25418.2	7072.37		14.5722	9869	7404	9373	8769	8853.75	1066.04
54334	15.0928	13063	10564	7937	2920	989	7094.6	5076.26		15.0928	1963	820	853	374	127	827.4	704.704		15.0928	31616	18260	32232	21504	25903	7081.93		15.0928	9859	7598	10342	9458	9314.25	1199.89
56207	15.6131	13267	12961	9566	2238	1354	7877.2	5746.73		15.6131	2289	1035	1302	237	109	994.4	884.568		15.6131	31921	19057	33321	21737	26509	7164.67		15.6131	10076	7813	10989	9976	9713.5	1346.49
58081	16.1336	14276	13004	9318	2866	1581	8209	5777.29		16.1336	2462	1308	2065	551	138	1304.8	980.646		16.1336	31993	19779	32965	22851	26897	6578.4		16.1336	10366	8692	11056	10054	10042	992.609
59954	16.6539	15273	13027	10552	3370	2342	8912.8	5787.14		16.6539	2704	1544	2444	1512	192	1679.2	986.551		16.6539	32244	20124	34051	23412	27457.8	6746.14		16.6539	10590	8623	11476	10716	10351.2	1216.82
61828	17.1744	15628	14403	11128	4035	2627	9564.2	5944.03		17.1744	2945	1905	2720	2215	185	1994	1090.95		17.1744	32411	20694	34103	24380	27897	6406.85		17.1744	11006	9109	11272	11146	10633.2	1021.96
63701	17.6947	15787	15369	11752	4596	2404	9981.6	6170.21		17.6947	3185	2229	3202	949	388	1990.6	1284.93		17.6947	32656	21344	33681	24852	28133.2	6002.59		17.6947	11118	9362	11114	11006	10650	860.233
65575	18.2153	16054	15378	12409	5064	2802	10341.4	6061.55		18.2153	3525	2501	3597	773	469	2173	1485.5		18.2153	32387	21928	33983	25276	28393.5	5736.2		18.2153	11550	9806	11556	11904	11204	946.577
67448	18.7356	16975	16104	12854	5535	3238	10941.2	6230.7		18.7356	3816	2944	3941	897	530	2425.6	1614.64		18.7356	32229	22310	34628	25848	28753.8	5673.02		18.7356	11573	9997	11766	11751	11271.8	854.342
69322	19.2561	17348	16714	13258	6057	3208	11317	6377.53		19.2561	3951	3283	4269	995	779	2655.4	1654.84		19.2561	32402	22778	34662	25769	28902.8	5560.18		19.2561	11435	10468	12431	12520	11713.5	965.07
71195	19.7764	18356	17469	13734	6518	3601	11935.6	6593.37		19.7764	4139	3663	4587	1079	607	2815	1837.19		19.7764	32072	23281	34307	26476	29034	5055.5		19.7764	11848	11076	12436	12051	11852.8	572.377
73069	20.2969	18371	17893	14615	6935	4019	12366.6	6535.17		20.2969	4310	3900	4874	1305	925	3062.8	1816.38		20.2969	32048	23851	34581	27381	29465.2	4785.58		20.2969	12266	10746	11715	12819	11886.5	883.88
74942	20.8172	18933	18403	15041	7389	4562	12865.6	6541.24		20.8172	4379	4197	5082	1409	878	3189	1905.57		20.8172	32220	24659	34935	27156	29742.5	4677.32		20.8172	12253	11076	13071	12869	12317.2	897.663
76816	21.3378	19662	19093	15501	8021	5153	13486	6575.46		21.3378	4548	4335	5441	1508	926	3351.6	2002.9		21.3378	32251	25226	35194	27340	30002.8	4542.81		21.3378	12586	11204	12336	12847	12243.2	723.564
78690	21.8583	19746	19708	15896	8529	5713	13918.4	6476.22		21.8583	4645	4516	5252	1649	1029	3418.2	1930.76		21.8583	31564	25764	34581	28090	29999.8	3873.99		21.8583	12473	11597	12670	13273	12503.2	693.427
80564	22.3789	20327	20101	16453	8861	6782	14504.8	6334.53		22.3789	4816	3864	5512	1746	1398	3467.2	1830.44		22.3789	31873	25897	34703	27844	30079.2	3961.66		22.3789	12945	11844	12624	13115	12632	563.402
82437	22.8992	20656	20668	16741	9346	7076	14897.4	6361.06		22.8992	4954	3927	5780	1913	1531	3621	1858.57		22.8992	32359	26355	34535	28300	30387.2	3728.6		22.8992	12928	11658	12601	13004	12547.8	618.397
84311	23.4197	20884	21168	17019	9669	7770	15302	6264.55		23.4197	5043	4943	5982	1943	1789	3940	1936.96		23.4197	31782	26889	35086	28763	30630	3589.98		23.4197	12762	12234	11965	13779	12685	800.951
86184	23.94	21028	21468	17367	9939	8077	15575.8	6238.16		23.94	5178	4867	6001	2051	1748	3969	1937.05		23.94	32065	27489	35589	29407	31137.5	3511.04		23.94	13012	11985	13466	13385	12962	680.68
88058	24.4606	21342	21855	17532	10173	8461	15872.6	6242.48		24.4606	5353	5012	6187	2121	2204	4175.4	1886.81		24.4606	31820	27635	34797	28765	30754.2	3223.17		24.4606	13382	12196	13460	13163	13050.2	583.212
89931	24.9808	21611	22450	17839	10541	9013	16290.8	6218.19		24.9808	5241	5231	6201	2207	2207	4217.4	1877.05		24.9808	31515	27853	34043	29028	30609.8	2751.26		24.9808	12665	12389	12805	13189	12762	333.025
91805	25.5014	21977	23006	18093	10832	9543	16690.2	6229.13		25.5014	5292	4982	6357	2385	2506	4304.4	1772.43		25.5014	31378	27952	34376	29199	30726.2	2815.1		25.5014	13010	12448	13305	13317	13020	406.906
93678	26.0217	21962	23291	18303	11120	9904	16916	6139.79		26.0217	5430	5395	6664	2368	2736	4518.6	1871.11		26.0217	31351	28591	34180	29372	30873.5	2491.67		26.0217	13287	12797	13087	13269	13110	227.382
95552	26.5422	22233	23831	18551	11361	10129	17221	6229.31		26.5422	5360	5873	6506	2443	2930	4622.4	1821.4		26.5422	31059	28789	34582	29899	31082.2	2510.5		26.5422	13329	12872	13743	13584	13382	380.366
97425	27.0625	22476	24118	18706	11584	10487	17474.2	6208.68		27.0625	5528	5875	6677	2739	3080	4779.8	1761.59		27.0625	30939	28943	33790	29928	30900	2091.91		27.0625	13406	12873	12867	13279	13106.2	277.692
99299	27.5831	22631	24413	18871	11789	10808	17702.4	6188.5		27.5831	5577	5709	6726	2652	3204	4773.6	1753.36		27.5831	30707	29253	33914	29810	30921	2083.3		27.5831	12976	12809	12799	13329	12978.2	247.526
101172	28.1033	22740	24730	19039	11899	11108	17903.2	6195.06		28.1033	5492	5613	6865	2624	3254	4769.6	1769.5		28.1033	31127	29252	33804	29758	30985.2	2039.26		28.1033	13434	12808	13317	13305	13216	278.155
103046	28.6239	22838	25214	19278	12099	11489	18183.6	6207.41		28.6239	5449	6076	6855	2748	3434	4912.4	1752.56		28.6239	30859	29467	33916	29529	30942.8	2083.57		28.6239	13399	13082	13492	13353	13331.5	176.096
104919	29.1442	22952	25496	19470	12343	12049	18462	6107.82		29.1442	5455	5933	7009	2715	3602	4942.8	1751.63		29.1442	30588	29589	33526	29277	30745	1936.49		29.1442	13599	12939	13115	13584	13309.2	333.797
106793	29.6647	23146	25774	19663	12603	12125	18662.2	6146.8		29.6647	5532	6257	7049	2699	3489	5005.2	1846.55		29.6647	31475	29978	33557	29648	31164.5	1782.14		29.6647	13701	13147	13321	13654	13455.8	266.417
108666	30.185	23120	26148	19785	12589	12432	18814.8	6179.66		30.185	5703	6074	6982	2944	3188	4978.2	1808.6		30.185	31611	29918	33424	29690	31160.8	1735.18		30.185	13366	13132	13166	13273	13234.2	106.415
110540	30.7056	23296	26386	20030	12830	12756	19059.6	6146.3		30.7056	5588	6060	7072	2988	3014	4944.4	1853.34		30.7056	31621	30161	33239	30003	31256	1509.36		30.7056	13132	13188	13382	13538	13310	185.953
112414	31.2261	23445	26702	20076	12941	13047	19242.2	6166.3		31.2261	5662	6309	7150	3116	3081	5063.6	1869.89		31.2261	29909	30163	33058	29620	30687.5	1595.83		31.2261	13192	13489	12412	13820	13228.2	601.591
114287	31.7464	23531	27015	20246	13006	13453	19450.2	6164.55		31.7464	5685	6175	7114	3071	2794	4967.8	1930.1		31.7464	31146	30316	32757	29390	30902.2	1429.46		31.7464	13232	12997	13638	13394	13315.2	269.928
116161	32.2669	23741	27320	20307	13129	13525	19604.4	6245.51		32.2669	5650	6371	7114	2970	2872	4995.4	1963.44		32.2669	31277	30358	33007	29828	31117.5	1394.67		32.2669	13575	13209	13206	13048	13259.5	223.372
118035	32.7875	23731	27217	20429	13250	13467	19618.8	6198.9		32.7875	5688	6429	7160	2920	3017	5042.8	1964.08		32.7875	30343	30777	33338	29811	31067.2	1564.53		32.7875	13328	13251	13670	13788	13509.2	260.184
119908	33.3078	23853	27675	20539	13276	13595	19787.6	6325.59		33.3078	5547	6488	7181	3036	2925	5035.4	1963.85		33.3078	30890	30670	33039	29265	30966	1558.22		33.3078	13757	13070	13228	13428	13370.8	296.251
121782	33.8283	24045	27908	20626	13365	14045	19997.8	6300.31		33.8283	5597	6211	7227	3068	3101	5040.8	1878.36		33.8283	30535	30671	32824	29441	30867.8	1415.62		33.8283	13606	13075	12369	13267	13079.2	521.916
123655	34.3486	23959	27893	20675	13473	13943	19988.6	6279.27		34.3486	5547	6424	7242	2972	2994	5035.8	1967.48		34.3486	29834	31043	32920	29535	30833	1536.5		34.3486	13169	13133	13590	13429	13330.2	217.662
125529	34.8692	24042	28088	20789	13506	14237	20132.4	6278.39		34.8692	5581	6708	7258	3138	3798	5296.6	1790.63		34.8692	30399	30976	32992	29515	30970.5	1475.53		34.8692	13702	13588	13182	13336	13452	236.186
127402	35.3894	23961	28125	20866	13562	14470	20196.8	6210.68		35.3894	5593	6616	7296	2992	3913	5282	1806.29		35.3894	30366	30963	33104	29142	30893.8	1657.02		35.3894	13577	13574	12867	13128	13286.5	350.309
129276	35.91	24179	28250	20894	13564	14422	20261.8	6295.22		35.91	5612	6749	7303	3210	3977	5370.2	1753.76		35.91	30249	30742	33485	29505	30995.2	1735.97		35.91	13577	13349	13263	13414	13400.8	132.781
131149	36.4303	24252	28870	21085	13621	14434	20452.4	6491.96		36.4303	5580	6886	7335	3211	3608	5324	1868.08		36.4303	30188	31091	32382	29304	30741.2	1314.81		36.4303	13270	13526	13412	13616	13456	149.479
133023	36.9508	24225	28960	21125	13659	14876	20569	6407.86		36.9508	5629	6720	7360	3247	4050	5401.2	1738.85		36.9508	30306	31490	32939	29889	31156	1368.51		36.9508	13400	13441	13293	13599	13433.2	126.897
134896	37.4711	24143	28884	21174	13735	14762	20539.6	6377.68		37.4711	5558	6979	7309	3262	3943	5410.2	1792.75		37.4711	29523	31431	32386	29862	30800.5	1344.63		37.4711	14249	13586	13266	13594	13673.8	412.809
136770	37.9917	24402	28907	21317	13969	14895	20698	6333.34		37.9917	5622	7036	7381	3184	4149	5474.4	1809.57		37.9917	29436	31579	32319	29617	30737.8	1432.79		37.9917	14455	13237	14025	13407	13781	562.62
138644	38.5122	24367	29061	21266	13991	15141	20765.2	6315.96		38.5122	5387	7168	7327	3212	4095	5437.8	1825		38.5122	29935	31550	32424	29542	30862.8	1355.84		38.5122	13953	13433	12728	13715	13457.2	530.596
140517	39.0325	24427	29055	21338	14031	15207	20811.6	6298.61		39.0325	5588	6651	7371	3338	4132	5416	1684.01		39.0325	29803	31582	32494	29599	30869.5	1402.17		39.0325	13199	13695	12788	13069	13187.8	379.179
142391	39.5531	24363	29385	21461	13804	15147	20832	6475.52		39.5531	5489	6855	7369	3378	4117	5441.6	1712.3		39.5531	29728	31207	32982	29631	30887	1571.86		39.5531	13819	13823	12857	13629	13532	459.015
144264	40.0733	24238	29082	21347	13960	15331	20791.6	6273.07		40.0733	5672	5511	7344	3356	4030	5182.6	1555.95		40.0733	29717	31829	32131	29872	30887.2	1269.39		40.0733	13901	13939	12952	13576	13592	456.708
146138	40.5939	24290	29121	21379	13739	15399	20785.6	6339.99		40.5939	5686	6100	7355	3578	4136	5371	1525.37		40.5939	29145	31487	32112	29985	30682.2	1359.06		40.5939	13501	13809	12344	13382	13259	635.982
148011	41.1142	24421	29291	21360	13937	15454	20892.6	6347.44		41.1142	5669	5670	7384	3485	3889	5219.4	1570.73		41.1142	29861	31973	32147	29959	30985	1243.98		41.1142	13560	13451	13501	13499	13502.8	44.6197
149885	41.6347	24431	29408	21524	13949	15630	20988.4	6350.07		41.6347	5622	5567	7360	3404	3908	5172.2	1570.78		41.6347	29530	32057	32255	29840	30920.5	1434.51		41.6347	13667	13423	13252	13269	13402.8	192.226
151758	42.155	24352	29183	21546	13703	15684	20893.6	6323.47		42.155	5614	6428	7348	3571	3792	5350.6	1644.38		42.155	29418	32039	31971	29681	30777.2	1422.01		42.155	13968	13641	12302	13229	13285	721.722
153632	42.6756	24472	29373	21526	13892	15720	20996.6	6341.15		42.6756	5837	6144	7450	3429	3335	5239	1800.45		42.6756	29160	32102	32193	29726	30795.2	1578.89		42.6756	13275	13502	13009	13570	13339	253.592
155506	43.1961	24529	29137	21453	13919	15626	20932.8	6282.27		43.1961	5589	6017	7359	3358	3305	5125.6	1763.26		43.1961	29202	32049	31643	29495	30597.2	1456.35		43.1961	13616	13257	12420	13554	13211.8	550.596
157379	43.7164	24460	29261	21507	14000	15718	20989.2	6272.39		43.7164	5555	6033	7305	3590	3341	5164.8	1680.23		43.7164	28952	32251	31734	29403	30585	1649.2		43.7164	13664	13521	12569	13476	13307.5	498.815
159253	44.2369	24455	29052	21529	13941	15728	20941	6218.07		44.2369	5594	5951	7285	3310	3617	5151.4	1668.28		44.2369	29123	32118	31925	29539	30676.2	1564.6		44.2369	13471	13376	12894	13043	13196	272.42
161126	44.7572	24400	29041	21412	13653	15843	20869.8	6262.5		44.7572	5595	5159	7301	3441	3648	5028.8	1575.45		44.7572	29464	31518	31582	29677	30560.2	1146.47		44.7572	12929	13750	13090	13402	13292.8	362.599
163000	45.2778	24296	29045	21460	13683	15788	20854.4	6252.89		45.2778	5700	5599	7292	3561	3672	5164.8	1565.29		45.2778	29218	31637	31774	29723	30588	1307.94		45.2778	13661	13636	13142	13212	13412.8	273.907
164873	45.7981	24323	29091	21531	13607	15783	20867	6296.3		45.7981	5468	4356	7237	3441	3590	4818.4	1572.55		45.7981	28962	31759	31402	29853	30494	1314.36		45.7981	12803	13133	13075	13318	13082.2	213.062
166747	46.3186	24300	29168	21516	13746	15631	20872.2	6309.47		46.3186	5594	5134	7289	3429	3552	4999.6	1594.92		46.3186	29658	31925	32376	29858	30954.2	1395.92		46.3186	13184	13227	12745	13382	13134.5	273.236
168621	46.8392	24218	29074	21500	13614	15867	20854.6	6256.8		46.8392	5589	4916	7257	3398	3093	4850.6	1698.49		46.8392	29036	32231	31671	29734	30668	1525.86		46.8392	13550	13588	11923	13160	13055.2	779.222
170494	47.3594	24236	29132	21480	13671	15780	20859.8	6278.85		47.3594	5560	4953	7243	3402	4278	5087.2	1447.73		47.3594	28949	32220	31201	29884	30563.5	1439.76		47.3594	13675	13043	13505	13232	13363.8	281.109
172368	47.88	24294	29213	21409	13680	15865	20892.2	6292.13		47.88	5547	4982	7214	3477	4367	5117.4	1401.13		47.88	29010	32101	31399	29970	30620	1392.22		47.88	13653	13101	12898	13126	13194.5	322.267
174241	48.4003	24260	28928	21396	13668	15775	20805.4	6215.04		48.4003	5558	4636	7205	3393	4443	5047	1430.69		48.4003	28689	32025	31413	29697	30456	1535.79		48.4003	13669	13309	11775	13221	12993.5	835.133
176115	48.9208	24284	28804	21477	13592	15960	20823.4	6165.2		48.9208	5569	4803	7286	3390	4310	5071.6	1468.92		48.9208	28624	32206	31225	29627	30420.5	1601.28		48.9208	13620	13378	12856	12837	13172.8	389.538
177988	49.4411	24223	28786	21377	13531	15954	20774.2	6167.35		49.4411	5385	4407	7146	3876	4187	5000.2	1325.66		49.4411	28410	32000	31214	29576	30300	1614.69		49.4411	13209	13353	12740	13278	13145	276.33
179862	49.9617	24127	28777	21390	13517	15938	20749.8	6158.69		49.9617	5461	4442	7225	3770	5247	5229	1302.52		49.9617	28797	32209	31884	30040	30732.5	1605.38		49.9617	12789	13531	13064	12831	13053.8	340.383
181735	50.4819	24145	29075	21462	13511	16009	20840.4	6248.56		50.4819	5477	4017	7124	3784	4816	5043.6	1342.4		50.4819	28520	32150	31894	29847	30602.8	1729.19		50.4819	13463	13757	13232	13163	13403.8	268.176
183609	51.0025	24081	28925	21292	13472	16003	20754.6	6199.26		51.0025	5490	4644	7177	3861	5431	5320.6	1232.41		51.0025	28370	31818	31819	29491	30374.5	1729.05		51.0025	13499	13124	12837	12930	13097.5	293.156
185482	51.5228	24183	28864	21419	13795	16011	20854.4	6100.12		51.5228	5690	4790	7191	3869	5575	5423	1228.4		51.5228	28481	32197	31525	29637	30460	1707.35		51.5228	12720	12934	12876	12679	12802.2	122.138
187356	52.0433	24113	28985	21444	13802	15987	20866.2	6133.92		52.0433	5462	5463	7096	3525	5588	5426.8	1268.03		52.0433	28445	32172	31188	29362	30291.8	1694.45		52.0433	13461	12834	12429	12695	12854.8	437.703
189229	52.5636	24016	28511	21235	13675	15822	20651.8	6029.67		52.5636	5556	4730	7118	3936	4772	5222.4	1204.65		52.5636	28216	32025	30697	29441	30094.8	1637.65		52.5636	13125	12652	13159	13028	12991	232.716
191103	53.0842	24186	28667	21304	13633	16084	20774.8	6066.55		53.0842	5425	5256	7150	3500	4205	5107.2	1386.83		53.0842	27968	32162	31386	29315	30207.8	1916.67		53.0842	12988	13297	12690	12741	12929	277.711
192977	53.6047	24220	28893	21430	13727	16150	20884	6107.46		53.6047	5514	4634	7024	3760	4881	5162.6	1215.97		53.6047	28937	32204	31907	29567	30653.8	1643.39		53.6047	13410	13121	13037	12464	13008	396.295
194851	54.1253	24103	28693	21402	13783	16100	20816.2	6018.69		54.1253	5394	4479	7017	4056	3870	4963.2	1289.98		54.1253	28048	32288	31008	29521	30216.2	1835.18		54.1253	13082	12873	11923	13246	12781	592.017
196724	54.6456	24180	28544	21388	13760	16179	20810.2	5971.9		54.6456	5522	4522	6958	3653	3832	4897.4	1365.72		54.6456	28282	32165	31097	29593	30284.2	1701.43		54.6456	13281	12661	13235	12828	13001.2	304.787
198598	55.1661	24059	28478	21385	13764	16250	20787.2	5918.66		55.1661	5583	4739	6976	3812	3917	5005.4	1313.08		55.1661	28370	31997	30961	29483	30202.8	1599.09		55.1661	13170	12745	12461	13121	12874.2	334.582
200471	55.6864	24001	28487	21363	13693	16104	20729.6	5962.18		55.6864	5433	4854	6991	3814	3699	4958.2	1347.53		55.6864	28186	32425	31334	29680	30406.2	1861.27		55.6864	12850	12861	12816	12501	12757	171.738
202345	56.2069	23998	28384	21370	13713	16181	20729.2	5907.72		56.2069	5548	4192	6956	3602	4132	4886	1362.16		56.2069	28602	32240	30722	29447	30252.8	1585.72		56.2069	13423	12605	13228	12512	12942	451.526
204218	56.7272	23926	28361	21394	13691	16054	20685.2	5922.2		56.7272	5426	3981	6894	3926	3910	4827.4	1322.85		56.7272	27956	32331	30977	29464	30182	1890.4		56.7272	12996	12691	12858	13149	12923.5	195.323
206092	57.2478	23927	28463	21401	13702	16192	20737	5925.71		57.2478	5449	4430	6879	3673	3831	4852.4	1330.01		57.2478	28191	32295	30739	29272	30124.2	1784.55		57.2478	13388	13365	12940	12904	13149.2	262.985
207965	57.7681	23921	28241	21431	13686	16225	20700.8	5852.3		57.7681	5529	4605	6908	3612	4511	5033	1248.65		57.7681	28413	32349	30787	29419	30242	1708.71		57.7681	12972	12810	13355	12652	12947.2	301.597
209839	58.2886	23761	28348	21415	13632	16212	20673.6	5883.62		58.2886	5467	4475	6868	3855	4339	5000.8	1196.98		58.2886	28202	31862	30834	29362	30065	1610.96		58.2886	13492	12818	12815	12706	12957.8	359.958
211712	58.8089	23872	28169	21311	13617	16210	20635.8	5842.29		58.8089	5406	4910	6852	3882	4180	5046	1174.16		58.8089	27786	32248	30551	29411	29999	1880.23		58.8089	12921	12826	12995	12552	12823.5	193.767
213586	59.3294	23799	28162	21360	13636	16085	20608.4	5849.73		59.3294	5449	4555	6966	3883	4082	4987	1260.39		59.3294	27660	31886	30244	29293	29770.8	1768.4		59.3294	12846	12966	12352	12493	12664.2	289.202
215459	59.8497	23685	28217	21352	13621	16093	20593.6	5854.93		59.8497	5337	5055	6888	3869	3798	4989.4	1265.36		59.8497	28152	32142	30546	29231	30017.8	1721.58		59.8497	12948	13427	12447	12650	12868	425.694
217333	60.3703	23781	28249	21337	13479	16024	20574	5933.26		60.3703	5509	4815	6916	3538	3647	4885	1402.35		60.3703	27875	32060	30378	29363	29919	1758.94		60.3703	12786	13589	12586	12285	12811.5	557.736
219206	60.8906	23743	28227	21359	13382	16257	20593.6	5907.34		60.8906	5508	4289	6895	3857	3042	4718.2	1508.13		60.8906	27671	32087	31072	29146	29994	1971.31		60.8906	13548	13445	12801	12672	13116.5	443.931
221080	61.4111	23650	28163	21364	13423	16247	20569.4	5863.84		61.4111	5451	4029	6928	3957	4317	4936.4	1264.67		61.4111	27977	32309	30827	29250	30090.8	1883.04		61.4111	13157	13327	13116	12712	13078	260.539
222953	61.9314	23650	28124	21291	13416	16226	20541.4	5854.81		61.9314	5359	3965	6863	3874	4043	4820.8	1293.64		61.9314	28081	32091	30378	29078	29907	1733.32		61.9314	13107	13126	12489	12758	12870	305.183
224827	62.4519	23636	28186	21348	13436	16235	20568.2	5867.18		62.4519	5525	4366	6928	3875	3225	4783.8	1464.35		62.4519	27910	32110	31016	29349	30096.2	1847.45		62.4519	13047	13346	13182	12536	13027.8	349.888
226701	62.9725	23621	28051	21177	13344	16346	20507.8	5824.09		62.9725	5528	4638	6861	3868	3320	4843	1401.23		62.9725	28079	32222	30608	29122	30007.8	1804.42		62.9725	12822	12898	12614	12394	12682	226.439
228575	63.4931	23627	28103	21272	13272	16239	20502.6	5886		63.4931	5476	4761	6845	3920	3680	4936.4	1282.21		63.4931	27580	32119	30338	28896	29733.2	1948.93		63.4931	12687	12927	12015	12455	12521	388.495
230448	64.0133	23505	28014	21240	13277	16175	20442.2	5850.18		64.0133	5519	4944	6850	3971	3574	4971.6	1302.24		64.0133	27886	32073	30538	28928	29856.2	1836.87		64.0133	12525	13585	12860	12666	12909	471.127
232322	64.5339	23349	28005	21306	13282	16215	20431.4	5820.84		64.5339	5580	4114	6789	3889	3550	4784.4	1362.56		64.5339	27713	32019	30735	28818	29821.2	1924.95		64.5339	12963	12747	12610	12798	12779.5	145.832
234195	65.0542	23452	27916	21202	13158	16145	20374.6	5852.28		65.0542	5541	4636	6799	3898	3158	4806.4	1421.4		65.0542	27743	32389	30630	28968	29932.5	2020.32		65.0542	13349	13358	12438	12932	13019.2	435.489
236069	65.5747	23256	27854	21073	13188	16127	20299.6	5796.4		65.5747	5395	4152	6706	3938	3532	4744.6	1298.3		65.5747	27371	32437	30609	28942	29839.8	2178.54		65.5747	12614	12893	12369	12836	12678	238.583
237942	66.095	23232	27779	21059	13167	16135	20274.4	5773.47		66.095	5190	5087	6674	3829	3515	4859	1257.28		66.095	27631	32391	30570	28685	29819.2	2101.78		66.095	13128	12254	12609	12801	12698	365.407
239816	66.6156	23158	27766	21040	13156	16108	20245.6	5767.4		66.6156	5357	4005	6644	3876	3721	4720.6	1257.89		66.6156	27321	32003	30520	29034	29719.5	2006.48		66.6156	12611	13270	12320	12593	12698.5	403.593
241689	67.1358	23200	27704	21064	13126	15967	20212.2	5788.25		67.1358	5429	4786	6676	3627	3334	4770.4	1363.44		67.1358	27520	32484	30805	29199	30002	2129.97		67.1358	12665	13285	12371	12555	12719	396.347
243563	67.6564	23141	27787	21025	13056	16142	20230.2	5796.38		67.6564	5386	4147	6642	3799	3751	4745	1250		67.6564	27185	32082	30382	29076	29681.2	2069.8		67.6564	12637	13051	12047	12647	12595.5	413.403
245436	68.1767	23057	27657	21014	13086	16056	20174	5749.14		68.1767	5275	4165	6570	3890	3440	4668	1260.19		68.1767	27409	32344	30676	29075	29876	2118.07		68.1767	12432	12960	12257	12968	12654.2	364.749
247310	68.6972	23044	27649	20962	13051	16048	20150.8	5755.25		68.6972	5329	4949	6609	3849	3581	4863.4	1219.1		68.6972	27078	32127	30478	28703	29596.5	2184.92		68.6972	12787	12902	12314	12275	12569.5	321.389
249183	69.2175	22953	27537	21134	12991	16113	20145.6	5721.48		69.2175	5268	4467	6627	3546	3249	4631.4	1369.66		69.2175	27006	31876	30127	28622	29407.8	2081.3		69.2175	13069	13393	12155	12446	12765.8	565.879
251057	69.7381	22891	27484	20927	12978	16069	20069.8	5700.1		69.7381	5152	3910	6709	3561	3799	4626.2	1317.8		69.7381	27626	30788	30590	28777	29445.2	1513.24		69.7381	12460	12904	12186	12338	12472	309.042
252930	70.2583	22907	27508	20843	12979	16115	20070.4	5698.56		70.2583	5193	4563	6602	3878	3701	4787.4	1174.19		70.2583	27170	31984	30167	28836	29539.2	2039.51		70.2583	12414	12945	12252	12749	12590	314.391
254804	70.7789	22811	27540	20955	12906	16097	20061.8	5727.23		70.7789	5068	3896	6477	3832	3858	4626.2	1159.17		70.7789	27620	32316	30454	28440	29707.5	2107.59		70.7789	12851	13195	12207	12323	12644	462.046
256678	71.2994	22592	27465	20861	12908	16016	19968.4	5686.6		71.2994	5344	3969	6518	3858	3408	4619.4	1284.52		71.2994	27303	32197	30049	28281	29457.5	2151.03		71.2994	12357	12527	12183	12463	12382.5	150.345
258551	71.8197	22756	27478	20764	12863	16013	19974.8	5721.22		71.8197	5165	3578	6467	3834	3050	4418.8	1385.14		71.8197	26667	32150	30432	28511	29440	2372.11		71.8197	12792	13105	12420	12890	12801.8	286.11
260425	72.3403	22668	27358	20765	12843	15878	19902.4	5701.09		72.3403	5110	4360	6496	3827	4327	4824	1040.88		72.3403	27144	32044	30083	28383	29413.5	2127.62		72.3403	12875	12740	12279	12703	12649.2	257.664
262298	72.8606	22592	27458	20769	12846	15869	19906.8	5725.67		72.8606	5323	4814	6605	3835	3397	4794.8	1268		72.8606	27235	32208	30409	28474	29581.5	2184.48		72.8606	12485	12489	12517	12366	12464.2	67.0292
264172	73.3811	22429	27354	20705	12752	15972	19842.4	5681.38		73.3811	4486	4620	6506	3812	3459	4576.6	1179.65		73.3811	27366	32391	30196	28589	29635.5	2172		73.3811	12509	13322	12086	12387	12576	528.15
266046	73.9017	22462	27342	20726	12982	16009	19904.2	5604.19		73.9017	5092	4934	6498	3451	3021	4599.2	1393.69		73.9017	27296	32264	30607	28841	29752	2152.75		73.9017	12410	12373	12693	12394	12467.5	151.095
267919	74.4219	22376	27172	20703	12931	16017	19839.8	5551.66		74.4219	5051	4540	6445	3879	3918	4766.6	1055.61		74.4219	27055	31962	30858	29349	29806	2123.82		74.4219	12189	12263	12243	12181	12219	40.2327
269793	74.9425	22277	27428	20714	12930	15958	19861.4	5636.85		74.9425	5130	4919	6458	3869	2799	4635	1379.01		74.9425	27004	32049	30218	29178	29612.2	2105.25		74.9425	12522	12255	12287	12344	12352	119.161
271666	75.4628	22311	27287	20608	12897	15867	19794	5615.44		75.4628	5138	4604	6411	3601	3690	4688.8	1157.14		75.4628	26963	32099	30631	29128	29705.2	2193.95		75.4628	12439	12622	12008	12381	12362.5	257.685
273540	75.9833	22218	27179	20831	12928	15865	19804.2	5569.29		75.9833	5223	5100	6381	3792	3692	4837.6	1118.61		75.9833	27030	32086	30432	29047	29648.8	2142.71		75.9833	12834	12578	12158	12358	12482	290.673
275413	76.5036	22163	27317	20848	12847	15930	19821	5623.75		76.5036	4937	4636	6446	3754	4241	4802.8	1019.99		76.5036	26834	32112	30496	28943	29596.2	2250.58		76.5036	12513	12568	12140	12096	12329.2	245.619
277287	77.0242	22191	27516	20846	12884	15945	19876.4	5679.14		77.0242	4938	3684	6341	3642	4535	4628	1107.07		77.0242	27451	32138	30788	29120	29874.2	2033.1		77.0242	12441	12607	12046	12266	12340	240.418
279160	77.5444	22134	27328	20666	12863	15941	19786.4	5609.84		77.5444	5028	4761	6253	3798	3960	4760	983.148		77.5444	26919	32284	31024	29391	29904.5	2316.04		77.5444	12389	12544	12272	12009	12303.5	225.738
281034	78.065	22112	27227	20859	12839	16014	19810.2	5577.09		78.065	4966	4603	6291	3942	2770	4514.4	1297.95		78.065	26840	32199	30547	29037	29655.8	2278.43		78.065	12755	12510	12420	12189	12468.5	234.006
282907	78.5853	22050	27197	20752	12751	15977	19745.4	5589.57		78.5853	5056	4354	6363	3635	3719	4625.4	1127.03		78.5853	27059	32027	30810	28769	29666.2	2197.28		78.5853	12847	12267	12649	12447	12552.5	250.787
284781	79.1058	22028	27185	20707	12777	15973	19734	5573.86		79.1058	4979	5200	6371	3790	3078	4683.6	1282.35		79.1058	26614	32016	29741	28867	29309.5	2234.04		79.1058	12406	12347	12078	12292	12280.8	142.958
286655	79.6264	22004	27125	20578	12855	15982	19708.8	5520.12		79.6264	4823	4465	6416	3477	3254	4487	1262.42		79.6264	26748	32008	29939	28514	29302.2	2226.51		79.6264	12611	12115	12303	12250	12319.8	209.678
288528	80.1467	22114	27132	20586	12822	15918	19714.4	5555.55		80.1467	4924	5292	6371	3524	4129	4848	1094.58		80.1467	26561	32081	30400	28755	29449.2	2356.13		80.1467	12437	12538	12649	12130	12438.5	223.148
290402	80.6672	21914	27053	20758	12662	15880	19653.4	5572.31		80.6672	4952	3889	6198	3619	4347	4601	1025.84		80.6672	26597	32019	30452	28692	29440	2332.2		80.6672	12441	12410	12887	12250	12497	273.139
292275	81.1875	21868	27040	20715	12744	15839	19641.2	5542.61		81.1875	5047	3567	6302	3795	3681	4478.4	1181.35		81.1875	26725	31813	30223	28602	29340.8	2181.61		81.1875	12441	12578	12592	12055	12416.5	250.443
294149	81.7081	21827	27052	20669	12628	15828	19600.8	5578.34		81.7081	4779	4599	6193	3538	4571	4736	949.46		81.7081	26710	31647	30546	28663	29391.5	2171.12		81.7081	12567	12693	12112	12180	12388	285.486
296022	82.2283	21761	26929	20521	12531	15817	19511.8	5555.97		82.2283	4870	4175	6210	3751	4276	4656.4	955.968		82.2283	26603	31836	29990	28724	29288.2	2199.43		82.2283	11968	12337	11893	12062	12065	194.067
297896	82.7489	21739	26911	20472	12577	15766	19493	5539.66		82.7489	4804	4610	6384	3728	4210	4747.2	1003.56		82.7489	26735	31603	30250	28596	29296	2104.05		82.7489	12443	12198	11869	12423	12233.2	267.034
299769	83.2692	21645	26848	20475	12457	15845	19454	5533.92		83.2692	4886	4653	6285	3801	2747	4474.4	1315.01		83.2692	26941	31266	29925	28503	29158.8	1859.75		83.2692	12096	12580	11870	12311	12214.2	303.109
301643	83.7897	21648	26993	20418	12606	15754	19483.8	5548.88		83.7897	4685	4447	6225	3739	3024	4424	1198.07		83.7897	26983	31398	30196	28756	29333.2	1903.02		83.7897	12143	12248	12057	12186	12158.5	80.2268
303517	84.3103	21707	26840	20520	12568	15816	19490.2	5509.33		84.3103	4847	4408	6339	3960	3247	4560.2	1156.97		84.3103	26526	31625	30004	28576	29182.8	2165.29		84.3103	12655	12537	12016	12168	12344	301.402
305390	84.8306	21689	26998	20435	12598	15868	19517.6	5538.8		84.8306	4594	4454	6196	3547	3330	4424.2	1133.11		84.8306	26857	32005	29772	28894	29382	2132.76		84.8306	12674	12546	11955	12543	12429.5	322.172
307264	85.3511	21685	26883	20437	12621	15813	19487.8	5501.7		85.3511	4924	4439	6347	3688	3963	4672.2	1048.14		85.3511	26661	32060	30156	28587	29366	2295.33		85.3511	12222	12390	11990	12823	12356.2	351.737
309137	85.8714	21571	26912	20384	12616	15848	19466.2	5493.84		85.8714	4843	4464	6126	4142	2899	4494.8	1167.7		85.8714	26683	31895	29823	28597	29249.5	2186.34		85.8714	12309	12924	12140	12341	12428.5	341.901
311011	86.3919	21430	26731	20494	12510	15737	19380.4	5476.06		86.3919	4880	4223	6327	3790	3299	4503.8	1173.19		86.3919	26867	31515	30093	28494	29242.2	2007.56		86.3919	12443	12567	12380	12432	12455.5	79.2486
312885	86.9125	21444	26664	20428	12427	15785	19349.6	5469.89		86.9125	4801	5109	6294	3956	3055	4643	1220.82		86.9125	26051	31603	30067	28422	29035.8	2376.25		86.9125	12064	12790	11682	11959	12123.8	472.492
314758	87.4328	21492	26722	20302	12312	15569	19279.4	5559.8		87.4328	4704	4436	6157	3715	2788	4360	1249.05		87.4328	25993	31586	30072	28310	28990.2	2405.16		87.4328	12075	12691	11729	12066	12140.2	400.925
316632	87.9533	21402	26627	20171	12328	15564	19218.4	5508.97		87.9533	4705	4660	6232	3903	3460	4592	1056.31		87.9533	26097	31535	29761	28535	28982	2283.83		87.9533	12044	12571	12069	12028	12178	262.543
318505	88.4736	21392	26622	20192	12257	15658	19224.2	5514.14		88.4736	4654	4518	6214	4071	2915	4474.4	1188.99		88.4736	26497	31330	30109	28088	29006	2141.29		88.4736	12201	12471	12388	12301	12340.2	115.912
320379	88.9942	21268	26574	20120	12353	15506	19164.2	5477.67		88.9942	4708	4534	6235	3890	3291	4531.6	1104.92		88.9942	26646	31273	29578	28484	28995.2	1941.49		88.9942	12272	12261	12567	12076	12294	202.999

## Sheet: Figure 2c Supp Fig 6
Raman Shift (cm−1)	average Ac1–140	standard deviation Ac1–140	average 66–140	standard deviation 66–140	Δ66–140	propagated error Δ66–140
991.808	0.928147	0.0412723	0.520489	0.0553722	-0.407658	0.0690615
994.109	1.08649	0.0378442	0.638114	0.0456701	-0.448378	0.0593122
996.409	1.52432	0.0480581	0.847955	0.0220552	-0.676365	0.0528773
998.71	1.92761	0.00983252	1	0.0115069	-0.927608	0.0151356
1001.01	1.65421	0.0224348	0.907519	0.0204074	-0.746695	0.0303279
1003.31	1.39938	0.0273851	0.819012	0.0360413	-0.580365	0.0452649
1005.6	1.29026	0.0210739	0.788349	0.0430616	-0.501911	0.0479417
1007.9	1.20029	0.029642	0.769797	0.0482111	-0.430488	0.0565946
1010.2	1.12366	0.0235343	0.770102	0.050877	-0.353559	0.0560565
1012.49	1.08696	0.0312208	0.793743	0.0503749	-0.293214	0.0592652
1014.78	1.06841	0.0272517	0.739095	0.0550232	-0.329317	0.061402
1017.08	1.07826	0.0323803	0.611623	0.0507067	-0.466638	0.0601636
1019.37	1.08645	0.0314487	0.530984	0.0420083	-0.555466	0.0524759
1021.67	1.13527	0.0285149	0.525027	0.0395827	-0.610239	0.0487841
1023.96	1.21885	0.029457	0.581266	0.0324287	-0.637586	0.0438103
1026.26	1.21683	0.0238829	0.707213	0.0196279	-0.509612	0.0309136
1028.54	1.18602	0.031213	0.831103	0.0136598	-0.354918	0.0340712
1030.84	1.16911	0.0329874	0.898734	0.0241823	-0.270372	0.0409017
1033.12	1.17955	0.039831	0.824709	0.0225428	-0.354842	0.0457677
1035.41	1.19813	0.0341399	0.6851	0.0232593	-0.513032	0.0413101
1037.7	1.1832	0.036489	0.564782	0.0332357	-0.618416	0.0493564
1039.99	1.15232	0.0340911	0.506144	0.0374174	-0.646173	0.0506188
1042.28	1.10988	0.0343371	0.474433	0.0387053	-0.635446	0.0517411
1044.56	1.07882	0.0407721	0.472391	0.0411368	-0.60643	0.0579189
1046.85	1.06542	0.0298269	0.48446	0.0428028	-0.580963	0.0521701
1049.13	1.06714	0.0452409	0.510909	0.0399112	-0.55623	0.0603295
1051.42	1.0765	0.0320265	0.541652	0.0395491	-0.534848	0.0508904
1053.7	1.09203	0.0354183	0.561207	0.0381188	-0.530818	0.0520337
1055.99	1.10835	0.0242166	0.563302	0.0431498	-0.545053	0.0494808
1058.27	1.13124	0.0343156	0.560734	0.0422473	-0.570503	0.0544279
1060.54	1.12991	0.020146	0.534465	0.0405966	-0.595447	0.0453205
1062.83	1.09235	0.0286706	0.509656	0.0386664	-0.582695	0.0481362
1065.11	1.05004	0.0372566	0.4862	0.0418619	-0.563841	0.05604
1067.39	0.993327	0.0467977	0.484535	0.0352569	-0.508792	0.0585924
1069.67	0.958153	0.0369389	0.501851	0.0353266	-0.456303	0.0511122
1071.95	0.939639	0.0406222	0.525761	0.0329468	-0.413878	0.0523035
1074.23	0.936034	0.0379412	0.562833	0.0279836	-0.373201	0.0471446
1076.51	0.951428	0.0507682	0.588793	0.0316607	-0.362635	0.0598315
1078.78	0.96291	0.039686	0.592251	0.0359729	-0.370659	0.0535633
1081.05	0.990642	0.0290165	0.597331	0.0427058	-0.393311	0.0516308
1083.33	1.03384	0.0261791	0.631978	0.0386992	-0.401862	0.0467223
1085.6	1.12187	0.0249018	0.732062	0.029782	-0.389805	0.038821
1087.88	1.18482	0.0184952	0.790701	0.0260866	-0.394117	0.0319778
1090.15	1.16271	0.0395228	0.718535	0.0261885	-0.444171	0.0474119
1092.43	1.08591	0.0311576	0.60981	0.0338611	-0.476096	0.0460149
1094.7	1.00442	0.0295689	0.528926	0.0380508	-0.475491	0.048189
1096.97	0.935454	0.0276863	0.47452	0.0341515	-0.460934	0.0439643
1099.24	0.911895	0.0404787	0.446398	0.0358712	-0.465497	0.0540858
1101.52	0.881323	0.0368901	0.408756	0.0346949	-0.472568	0.050642
1103.78	0.850766	0.0269445	0.385737	0.0324968	-0.465029	0.0422143
1106.05	0.821089	0.0338967	0.374487	0.0338953	-0.446602	0.0479362
1108.32	0.817453	0.0248425	0.378349	0.032594	-0.439104	0.0409819
1110.58	0.855995	0.035684	0.406277	0.0336699	-0.449718	0.0490613
1112.85	0.932474	0.0279307	0.448104	0.0324382	-0.48437	0.0428061
1115.11	1.05048	0.0241044	0.513832	0.0295813	-0.536653	0.0381586
1117.39	1.18055	0.0153044	0.584991	0.026598	-0.595556	0.0306867
1119.65	1.24051	0.0144175	0.629628	0.0312466	-0.610884	0.0344124
1121.92	1.19682	0.0177803	0.619157	0.0277251	-0.577659	0.0329366
1124.18	1.08221	0.0266396	0.55806	0.0238902	-0.524148	0.0357828
1126.43	0.944072	0.0209862	0.480437	0.0283968	-0.463635	0.03531
1128.7	0.828001	0.0240248	0.420942	0.0288661	-0.407058	0.0375559
1130.96	0.73742	0.0302605	0.379608	0.0309606	-0.357812	0.0432926
1133.23	0.67963	0.0359679	0.361118	0.0300668	-0.318512	0.0468796
1135.48	0.663884	0.0304682	0.347339	0.031758	-0.316546	0.0440101
1137.75	0.663124	0.0271206	0.34619	0.0327408	-0.316934	0.0425146
1140	0.668987	0.0361802	0.358055	0.0341838	-0.310932	0.0497749
1142.27	0.712837	0.030554	0.393301	0.0304407	-0.319536	0.0431299
1144.52	0.756449	0.0210987	0.437964	0.0279831	-0.318484	0.0350458
1146.77	0.844428	0.0277042	0.479581	0.0239641	-0.364848	0.0366306
1149.03	0.920038	0.0316447	0.529078	0.0220863	-0.390959	0.03859
1151.28	0.963322	0.0281405	0.586435	0.0222188	-0.376887	0.0358548
1153.55	0.966394	0.0309331	0.624871	0.0226114	-0.341523	0.0383162
1155.8	0.929888	0.0266237	0.609799	0.0206507	-0.320089	0.0336938
1158.06	0.866086	0.0225778	0.52511	0.0227022	-0.340976	0.0320179
1160.3	0.833558	0.0244296	0.451131	0.0223082	-0.382427	0.0330827
1162.56	0.838756	0.0222214	0.424348	0.0235725	-0.414408	0.0323952
1164.81	0.861271	0.0433314	0.409123	0.0216125	-0.452148	0.0484222
1167.06	0.859439	0.0323029	0.402266	0.0247547	-0.457173	0.0406973
1169.31	0.854005	0.0252565	0.382331	0.0225504	-0.471674	0.0338587
1171.56	0.829416	0.0211073	0.370955	0.0202329	-0.458461	0.0292384
1173.81	0.780945	0.0257768	0.370112	0.0166309	-0.410834	0.0306762
1176.06	0.723025	0.0265856	0.356344	0.0185683	-0.366681	0.032428
1178.31	0.680214	0.0233495	0.34473	0.022165	-0.335485	0.0321945
1180.55	0.664709	0.0251591	0.325159	0.021395	-0.33955	0.0330262
1182.81	0.659294	0.0220473	0.315792	0.0220364	-0.343502	0.0311719
1185.05	0.686009	0.0350549	0.311878	0.0226513	-0.374131	0.0417364
1187.29	0.73698	0.03462	0.326828	0.0213179	-0.410152	0.040657
1189.54	0.754142	0.022995	0.335495	0.027889	-0.418648	0.0361464
1191.78	0.754218	0.0212179	0.331558	0.0191253	-0.42266	0.0285653
1194.03	0.747944	0.0301494	0.325724	0.0219016	-0.42222	0.0372648
1196.27	0.739151	0.0317572	0.335047	0.0267591	-0.404104	0.041528
1198.52	0.75186	0.0382037	0.35897	0.0294554	-0.39289	0.0482405
1200.75	0.832544	0.0331962	0.41294	0.033811	-0.419604	0.0473832
1203	0.958833	0.0348804	0.50521	0.0418158	-0.453622	0.0544537
1205.24	1.09586	0.036326	0.61906	0.0555706	-0.476804	0.0663903
1207.47	1.23406	0.0420968	0.701652	0.0738819	-0.532407	0.0850334
1209.72	1.32901	0.0457456	0.750103	0.0811388	-0.578903	0.093146
1211.95	1.41165	0.0378368	0.805763	0.0860748	-0.605892	0.0940239
1214.19	1.50774	0.0319195	0.887099	0.0880645	-0.620636	0.0936708
1216.43	1.6264	0.0278001	0.993062	0.0936116	-0.633337	0.0976523
1218.67	1.7866	0.0298249	1.08797	0.106375	-0.69863	0.110477
1220.9	1.97089	0.0381158	1.16843	0.114262	-0.802462	0.120451
1223.14	2.12278	0.0458755	1.26649	0.123549	-0.85629	0.131791
1225.37	2.17278	0.0413437	1.29105	0.127971	-0.881727	0.134483
1227.6	2.19386	0.045332	1.2394	0.129422	-0.954455	0.137131
1229.84	2.21089	0.036686	1.17913	0.129157	-1.03176	0.134267
1232.07	2.20164	0.0370973	1.12959	0.131555	-1.07206	0.136685
1234.31	2.14189	0.0314824	1.08691	0.127582	-1.05498	0.131409
1236.53	2.06496	0.0322681	1.06669	0.12947	-0.998269	0.133431
1238.77	1.9561	0.0313073	1.05436	0.129015	-0.901743	0.132759
1241	1.8635	0.0366821	1.01033	0.119084	-0.853164	0.124606
1243.22	1.82797	0.0422802	0.946219	0.117343	-0.881748	0.124728
1245.46	1.79193	0.0367708	0.885945	0.107343	-0.905987	0.113466
1247.68	1.73827	0.0262939	0.852338	0.0974636	-0.885935	0.100948
1249.91	1.66769	0.0342715	0.836339	0.0928238	-0.831352	0.0989485
1252.14	1.62929	0.0504064	0.827557	0.0918736	-0.801732	0.104793
1254.37	1.58518	0.0409961	0.802204	0.0883432	-0.782973	0.097392
1256.59	1.54057	0.0351106	0.771354	0.0842427	-0.769219	0.0912666
1258.82	1.51126	0.0304063	0.754871	0.0832149	-0.756388	0.0885961
1261.04	1.4941	0.0446917	0.73168	0.0815381	-0.762422	0.0929829
1263.26	1.46479	0.0387407	0.726317	0.0747689	-0.738476	0.0842095
1265.49	1.47853	0.0320394	0.747292	0.0763935	-0.731235	0.0828401
1267.71	1.52696	0.0446766	0.764462	0.0745253	-0.762493	0.0868908
1269.93	1.56757	0.0264929	0.77801	0.0735324	-0.789556	0.0781594
1272.15	1.57288	0.0238673	0.788946	0.0759048	-0.783935	0.0795687
1274.38	1.55531	0.0269686	0.783414	0.0742933	-0.7719	0.0790367
1276.59	1.53007	0.0295113	0.762149	0.0778619	-0.767925	0.083267
1278.82	1.52191	0.0453263	0.747065	0.0858896	-0.774845	0.0971159
1281.03	1.51151	0.0422594	0.735209	0.0928959	-0.776296	0.102056
1283.25	1.49366	0.0251267	0.713121	0.0954605	-0.780537	0.098712
1285.47	1.47723	0.0382096	0.694421	0.0968054	-0.782813	0.104073
1287.68	1.43564	0.0239414	0.686134	0.0991246	-0.749506	0.101975
1289.9	1.38357	0.0267243	0.678024	0.0945999	-0.705543	0.0983022
1292.11	1.32966	0.0248251	0.667984	0.0943969	-0.661675	0.0976067
1294.34	1.30625	0.0232268	0.64902	0.0910182	-0.657234	0.0939351
1296.55	1.29553	0.0366504	0.629339	0.0951438	-0.666189	0.101959
1298.75	1.2814	0.0336333	0.606533	0.0934168	-0.674871	0.099287
1300.97	1.26329	0.033791	0.591406	0.0979243	-0.671883	0.103591
1303.18	1.2527	0.0333076	0.579552	0.0921772	-0.673145	0.0980104
1305.4	1.28492	0.0308843	0.582852	0.101878	-0.702065	0.106456
1307.61	1.32446	0.0415689	0.590978	0.107579	-0.733485	0.115331
1309.82	1.38278	0.039752	0.600736	0.115796	-0.782048	0.122429
1312.03	1.45439	0.0381076	0.632841	0.12518	-0.821551	0.130852
1314.24	1.50006	0.0416228	0.660675	0.131336	-0.839383	0.137774
1316.45	1.50262	0.0394652	0.677097	0.137951	-0.825525	0.143485
1318.65	1.45679	0.0343021	0.670148	0.13108	-0.786646	0.135494
1320.87	1.41942	0.04381	0.675018	0.132129	-0.744401	0.139203
1323.07	1.38158	0.0439359	0.668671	0.11984	-0.712908	0.12764
1325.28	1.36215	0.0414118	0.65325	0.115295	-0.708896	0.122506
1327.48	1.32876	0.039658	0.62614	0.112165	-0.702615	0.11897
1329.69	1.31073	0.0299107	0.603944	0.111505	-0.706788	0.115447
1331.89	1.30198	0.0327899	0.591587	0.11212	-0.710388	0.116817
1334.09	1.34108	0.042662	0.585446	0.111701	-0.755638	0.119571
1336.3	1.38269	0.0369654	0.596386	0.115123	-0.786306	0.120912
1338.5	1.43313	0.0404086	0.616084	0.11838	-0.817049	0.125087
1340.7	1.4256	0.0340178	0.622748	0.113854	-0.802856	0.118827
1342.9	1.40092	0.0375858	0.61989	0.120926	-0.781026	0.126632
1345.11	1.33288	0.0400525	0.606294	0.112311	-0.726586	0.119239
1347.3	1.24603	0.0357845	0.586392	0.106565	-0.65964	0.112413
1349.5	1.17212	0.0278719	0.566841	0.10251	-0.605281	0.106232
1351.7	1.10241	0.0291407	0.543758	0.0988118	-0.55865	0.103019
1353.9	1.06765	0.0300877	0.526908	0.0939517	-0.540744	0.0986518
1356.1	1.00833	0.0250445	0.506437	0.0918236	-0.50189	0.0951777
1358.29	0.981064	0.0326815	0.484757	0.0844644	-0.496307	0.0905666
1360.49	0.958142	0.0384738	0.467823	0.081222	-0.490319	0.0898735
1362.69	0.918349	0.0292495	0.456823	0.0795308	-0.461525	0.0847389
1364.88	0.906638	0.0343511	0.442218	0.0755703	-0.46442	0.0830113
1367.08	0.897533	0.0401186	0.43681	0.0775312	-0.460723	0.087296
1369.26	0.881826	0.0346342	0.426365	0.0748332	-0.455461	0.0824593
1371.46	0.878819	0.0368069	0.427059	0.0758505	-0.45176	0.0843092
1373.65	0.863843	0.030191	0.42765	0.0684856	-0.436194	0.074845
1375.85	0.857146	0.0346558	0.427755	0.0712949	-0.429391	0.0792716
1378.04	0.865679	0.0353945	0.433683	0.0702843	-0.431996	0.0786934
1380.23	0.889052	0.0343318	0.450797	0.0729392	-0.438255	0.0806151
1382.42	0.919473	0.0283157	0.463508	0.0800636	-0.455966	0.0849233
1384.6	0.963327	0.0250095	0.483142	0.0813843	-0.480185	0.0851403
1386.8	1.02206	0.0311653	0.512927	0.0866301	-0.509133	0.0920655
1388.98	1.06809	0.0248002	0.542663	0.0947804	-0.525427	0.0979713
1391.17	1.12686	0.0340563	0.571338	0.107039	-0.555521	0.112326
1393.36	1.19017	0.0357697	0.60263	0.111124	-0.587544	0.116739
1395.55	1.25146	0.0375218	0.645224	0.123084	-0.606234	0.128676
1397.73	1.32859	0.040458	0.684133	0.135287	-0.644453	0.141207
1399.91	1.38761	0.0443273	0.716233	0.139757	-0.671378	0.146619
1402.1	1.41064	0.0509511	0.730474	0.143475	-0.680171	0.152254
1404.28	1.38529	0.0493391	0.721381	0.139111	-0.663906	0.147602
1406.47	1.33124	0.0466963	0.697824	0.130403	-0.633411	0.138512
1408.65	1.26664	0.0531182	0.662593	0.123219	-0.604045	0.134181
1410.84	1.1915	0.0527406	0.63	0.112981	-0.561495	0.124684
1413.01	1.13635	0.0579006	0.607068	0.109931	-0.529285	0.124247
1415.19	1.10885	0.0502051	0.60179	0.110335	-0.507061	0.12122
1417.37	1.11561	0.0462413	0.599161	0.111325	-0.516445	0.120547
1419.55	1.13147	0.0419602	0.600096	0.103537	-0.531375	0.111717
1421.73	1.14463	0.042395	0.589102	0.103994	-0.555528	0.112304
1423.91	1.1461	0.0371514	0.567761	0.102102	-0.578344	0.108651
1426.09	1.12235	0.0318524	0.552875	0.0967224	-0.569476	0.101832
1428.26	1.0808	0.0404265	0.526879	0.0840292	-0.553922	0.0932481
1430.43	1.0605	0.034762	0.524959	0.0832903	-0.535542	0.0902534
1432.62	1.10571	0.0315711	0.545164	0.0885985	-0.560541	0.0940555
1434.79	1.16973	0.0352578	0.577275	0.0958027	-0.592454	0.102085
1436.97	1.25429	0.0418328	0.629894	0.110945	-0.624395	0.11857
1439.14	1.35261	0.0513058	0.69004	0.124919	-0.662567	0.135045
1441.32	1.48321	0.0483036	0.754917	0.138146	-0.728293	0.146347
1443.48	1.61411	0.0444703	0.817103	0.149967	-0.797005	0.156422
1445.65	1.71457	0.0539307	0.868375	0.153829	-0.846192	0.163009
1447.83	1.80791	0.0526256	0.921957	0.169235	-0.885952	0.177228
1450	1.84749	0.0523966	0.948254	0.161664	-0.899241	0.169943
1452.17	1.81126	0.0512931	0.9489	0.15747	-0.862356	0.165614
1454.34	1.7538	0.0494957	0.914257	0.153881	-0.839542	0.161645
1456.51	1.68685	0.0373232	0.856372	0.138594	-0.830479	0.143532
1458.68	1.62083	0.0386803	0.805496	0.131761	-0.815338	0.137322
1460.84	1.53124	0.0398834	0.735482	0.117641	-0.795759	0.124218
1463.01	1.44989	0.0423299	0.677155	0.106921	-0.772738	0.114995
1465.17	1.34716	0.039878	0.622332	0.096091	-0.724829	0.104037
1467.35	1.237	0.0318105	0.581007	0.0873793	-0.655993	0.0929895
1469.51	1.11486	0.0295726	0.529732	0.0755397	-0.585124	0.081122
1471.68	1.00743	0.0298069	0.47606	0.067277	-0.53137	0.0735843
1473.84	0.885791	0.0379126	0.433947	0.0573722	-0.451844	0.0687673
1476	0.742298	0.026582	0.383833	0.0492545	-0.358465	0.0559697
1478.16	0.622696	0.042399	0.33997	0.0430301	-0.282726	0.0604091
1480.32	0.528605	0.0405538	0.304781	0.0429472	-0.223824	0.0590683
1482.49	0.451442	0.0379226	0.254893	0.0317405	-0.196549	0.0494529
1484.65	0.404179	0.0297339	0.212929	0.0246363	-0.19125	0.0386141
1486.81	0.368273	0.0315732	0.189231	0.0256991	-0.179042	0.0407101
1488.97	0.346309	0.0386279	0.171488	0.0186221	-0.17482	0.0428824
1491.12	0.324878	0.0398278	0.161771	0.0162341	-0.163107	0.0430093
1493.29	0.305136	0.0420619	0.149251	0.0175029	-0.155885	0.0455583
1495.44	0.296238	0.0530429	0.148944	0.0188059	-0.147294	0.056278
1497.6	0.291421	0.0437354	0.143044	0.0191621	-0.148377	0.0477491
1499.76	0.284186	0.0504945	0.143374	0.0193953	-0.140812	0.0540914
1501.92	0.283945	0.0440341	0.1394	0.0214096	-0.144545	0.048963
1504.07	0.280258	0.0407096	0.133521	0.018159	-0.146737	0.044576
1506.22	0.275422	0.0372047	0.136289	0.0189222	-0.139133	0.0417402
1508.38	0.281148	0.0394242	0.140153	0.0243071	-0.140994	0.0463153
1510.53	0.287716	0.0537441	0.136915	0.0211841	-0.150801	0.0577685
1512.69	0.299659	0.0312496	0.14136	0.0211315	-0.158299	0.0377237
1514.84	0.312179	0.0450013	0.151365	0.0273018	-0.160814	0.0526356
1516.99	0.333637	0.0356668	0.157432	0.0233387	-0.176204	0.0426241
1519.14	0.35292	0.0507823	0.162247	0.0291396	-0.190673	0.0585487
1521.29	0.362063	0.0465237	0.163201	0.0274595	-0.198861	0.0540229
1523.44	0.384381	0.0388442	0.171962	0.0293192	-0.212419	0.0486671
1525.59	0.398463	0.0395677	0.178421	0.0365714	-0.220042	0.0538801
1527.74	0.4055	0.0455125	0.184189	0.0355137	-0.221311	0.0577288
1529.89	0.408945	0.0339725	0.194767	0.0357136	-0.214178	0.0492909
1532.04	0.424781	0.0324699	0.21041	0.0394252	-0.21437	0.0510749
1534.18	0.43696	0.0299194	0.216633	0.0365165	-0.220327	0.0472083
1536.32	0.450893	0.0506786	0.234717	0.0426649	-0.216176	0.0662466
1538.48	0.459973	0.037167	0.25113	0.0469227	-0.208843	0.0598592
1540.62	0.47246	0.0375934	0.260848	0.0442945	-0.211612	0.0580971
1542.77	0.484847	0.0433149	0.278752	0.0504558	-0.206095	0.0664979
1544.91	0.490946	0.0357386	0.287031	0.0501525	-0.203914	0.0615834
1547.05	0.499857	0.0421197	0.291162	0.0536963	-0.208695	0.0682449
1549.19	0.506155	0.0350517	0.293632	0.0550093	-0.212523	0.0652277
1551.33	0.52813	0.0467611	0.298357	0.0578922	-0.229772	0.0744185
1553.48	0.53563	0.0352752	0.307369	0.0609736	-0.228261	0.0704423
1555.62	0.546183	0.043409	0.316534	0.0677857	-0.229649	0.0804938
1557.76	0.564575	0.0487662	0.319133	0.0679581	-0.245442	0.0836448
1559.9	0.580067	0.0508201	0.324582	0.0706068	-0.255485	0.0869942
1562.03	0.569948	0.0463219	0.325275	0.0684969	-0.244673	0.0826895
1564.18	0.549138	0.061665	0.312758	0.0621159	-0.23638	0.0875269
1566.31	0.544403	0.0557247	0.302208	0.0677945	-0.242195	0.0877572
1568.45	0.513458	0.0607995	0.28188	0.0667005	-0.231578	0.0902526
1570.59	0.473912	0.0610474	0.262166	0.0641614	-0.211746	0.0885634
1572.73	0.433938	0.0503927	0.245741	0.0661162	-0.188197	0.083131
1574.86	0.423518	0.0734593	0.230667	0.0644416	-0.19285	0.0977189
1576.99	0.403034	0.0665126	0.217369	0.0620185	-0.185665	0.0909408
1579.13	0.394434	0.0617553	0.217569	0.0701858	-0.176865	0.0934867
1581.26	0.389796	0.0591676	0.211481	0.0699802	-0.178316	0.0916408
1583.4	0.403927	0.056712	0.213612	0.0659113	-0.190315	0.0869514
1585.53	0.432924	0.0631969	0.226739	0.0715126	-0.206185	0.0954353
1587.66	0.411765	0.0664512	0.240011	0.0760088	-0.171754	0.100961
1589.79	0.397988	0.0654821	0.229117	0.0728905	-0.168871	0.0979843
1591.92	0.405519	0.0792011	0.223749	0.0672342	-0.18177	0.103891
1594.05	0.415566	0.0663152	0.232794	0.0742896	-0.182772	0.0995824
1596.18	0.468394	0.064945	0.25332	0.0718763	-0.215074	0.0968713
1598.31	0.503747	0.0654368	0.278283	0.0836694	-0.225464	0.106219
1600.44	0.540941	0.0775605	0.302678	0.083968	-0.238263	0.114308
1602.56	0.593114	0.0739427	0.331188	0.0847059	-0.261926	0.112439
1604.69	0.643	0.0890554	0.374597	0.0966798	-0.268403	0.131445
1606.81	0.681662	0.0853423	0.406747	0.0972657	-0.274915	0.129398
1608.95	0.705853	0.0853034	0.447445	0.10837	-0.258409	0.137916
1611.07	0.744548	0.06637	0.474944	0.100658	-0.269604	0.120569
1613.2	0.809837	0.0826645	0.51373	0.100554	-0.296107	0.130171
1615.32	0.896251	0.0896838	0.546076	0.0998389	-0.350175	0.134205
1617.44	0.955561	0.0791317	0.557888	0.0969604	-0.397674	0.125153
1619.57	0.950562	0.0806395	0.539316	0.0979357	-0.411246	0.126863
1621.68	0.920445	0.0788993	0.52361	0.0961672	-0.396834	0.124391
1623.81	0.924102	0.0944992	0.518137	0.10261	-0.405965	0.139495
1625.93	0.963891	0.0899376	0.515299	0.0993287	-0.448592	0.133996
1628.04	0.982658	0.0922511	0.535761	0.110177	-0.446898	0.143699
1630.17	0.991976	0.0897743	0.554102	0.100361	-0.437874	0.134654
1632.28	0.986876	0.106479	0.55972	0.104551	-0.427156	0.149227
1634.41	0.984722	0.0906536	0.557729	0.100544	-0.426994	0.135378
1636.52	0.993852	0.0870931	0.568363	0.0956929	-0.425489	0.129392
1638.65	1.02874	0.0854213	0.590433	0.0925987	-0.438305	0.125981
1640.76	1.06627	0.0990063	0.624174	0.098443	-0.4421	0.139618
1642.87	1.13055	0.098315	0.674419	0.0908204	-0.456129	0.133844
1644.99	1.18765	0.113649	0.735302	0.0924712	-0.452348	0.146516
1647.1	1.2788	0.0960436	0.818071	0.1009	-0.460726	0.139303
1649.22	1.38109	0.0821476	0.918563	0.10404	-0.462529	0.132562
1651.33	1.51986	0.100221	1.02872	0.108445	-0.491145	0.147664
1653.44	1.68615	0.119701	1.15585	0.124447	-0.530303	0.172671
1655.56	1.89718	0.117636	1.31046	0.143416	-0.58672	0.185489
1657.67	2.1616	0.141534	1.54205	0.16505	-0.619551	0.217425
1659.79	2.50588	0.150554	1.89402	0.220259	-0.611863	0.266797
1661.89	3.01582	0.193613	2.38911	0.305645	-0.626717	0.361808
1664.01	3.70022	0.213433	2.99451	0.429281	-0.705712	0.479412
1666.11	4.43594	0.266473	3.60568	0.553266	-0.830261	0.614094
1668.22	5.00324	0.297354	4.10992	0.678405	-0.893321	0.740711
1670.33	5.04845	0.31994	4.11391	0.705932	-0.934538	0.775049
1672.44	4.57294	0.289311	3.40243	0.555925	-1.17051	0.6267
1674.55	3.87848	0.243189	2.56831	0.370686	-1.31018	0.443339
1676.65	3.07886	0.199889	1.91021	0.237334	-1.16865	0.310295
1678.75	2.4384	0.142997	1.48102	0.163981	-0.957373	0.217573
1680.87	1.97943	0.110594	1.19723	0.122057	-0.7822	0.164709
1682.97	1.64496	0.0770865	1.00122	0.0993514	-0.643737	0.12575
1685.08	1.38853	0.0684939	0.853971	0.089927	-0.534555	0.113041
1687.18	1.18393	0.077651	0.735162	0.0767711	-0.448764	0.109195
1689.29	1.02791	0.059707	0.639517	0.0684028	-0.388397	0.0907958
1691.38	0.888942	0.0474808	0.557181	0.0684711	-0.331761	0.083323
1693.48	0.754211	0.0474787	0.48176	0.0618866	-0.272451	0.0780011
1695.59	0.6461	0.050849	0.418892	0.0547938	-0.227208	0.0747528
1697.69	0.553084	0.0528043	0.356967	0.0483746	-0.196117	0.0716128
1699.79	0.483899	0.0478711	0.307106	0.0473299	-0.176793	0.0673183
1701.89	0.40393	0.0505033	0.264704	0.0431634	-0.139226	0.0664354
1703.98	0.351717	0.0626088	0.222805	0.0368293	-0.128912	0.0726378
1706.09	0.31392	0.0454143	0.192935	0.0341965	-0.120985	0.0568495
1708.18	0.270286	0.0477062	0.169808	0.0352009	-0.100478	0.0592873
1710.28	0.238165	0.0311228	0.147723	0.0325533	-0.0904425	0.0450371
1712.38	0.208561	0.0428411	0.133669	0.0295556	-0.0748923	0.0520471
1714.48	0.196187	0.0418062	0.120927	0.0243557	-0.0752604	0.0483835
1716.57	0.180164	0.0259199	0.112447	0.0274808	-0.0677168	0.0377761
1718.66	0.167111	0.0228141	0.107407	0.0189705	-0.0597037	0.0296709
1720.76	0.16605	0.0319701	0.102818	0.0208633	-0.0632318	0.0381754
1722.85	0.148005	0.0332723	0.0926688	0.0192165	-0.0553365	0.038423
1724.95	0.136683	0.0403151	0.0931263	0.0170703	-0.0435569	0.0437801
1727.04	0.139921	0.0319746	0.0900427	0.0177102	-0.0498779	0.0365517
1729.13	0.136361	0.0351345	0.0857552	0.0182398	-0.0506063	0.0395869
1731.22	0.127389	0.0301846	0.0861308	0.0166809	-0.0412582	0.0344872
1733.31	0.129328	0.0160792	0.0889188	0.0152935	-0.0404091	0.0221908
1735.41	0.131289	0.0179638	0.0914483	0.0204961	-0.0398404	0.0272542
1737.49	0.134898	0.0204739	0.0927417	0.0209715	-0.0421566	0.0293085
1739.58	0.1402	0.0354819	0.0976561	0.0195211	-0.0425435	0.0404974
1741.67	0.134005	0.0265943	0.100102	0.0232036	-0.0339027	0.0352939
1743.75	0.129555	0.0216476	0.100794	0.0182438	-0.0287611	0.0283099
1745.85	0.139867	0.0223031	0.103244	0.0248059	-0.0366233	0.033358
1747.93	0.127147	0.0182442	0.0999558	0.025608	-0.027191	0.0314423
1750.02	0.122904	0.0245031	0.0990201	0.0203019	-0.0238841	0.0318209
1752.1	0.120956	0.0196684	0.0886882	0.0208885	-0.032268	0.028691
1754.18	0.116524	0.015871	0.0824681	0.018713	-0.0340562	0.024537
1756.27	0.107953	0.0233711	0.0781031	0.0182011	-0.0298497	0.0296224
1758.35	0.0959252	0.0244089	0.0726417	0.0187478	-0.0232834	0.0307778
1760.44	0.0973133	0.0204138	0.0684626	0.0149963	-0.0288507	0.02533
1762.52	0.0891117	0.0237615	0.0618494	0.0179495	-0.0272623	0.0297791
1764.6	0.0908776	0.0182257	0.0628348	0.0209661	-0.0280428	0.0277804
1766.68	0.0942293	0.030135	0.0597197	0.0196301	-0.0345096	0.0359647
1768.76	0.0875501	0.0208857	0.0557691	0.0157698	-0.031781	0.0261706
1770.85	0.0819561	0.019757	0.0556151	0.0141595	-0.026341	0.024307
1772.92	0.0821685	0.0152079	0.0547044	0.0156514	-0.0274641	0.021823
1775.01	0.0791507	0.024231	0.0504565	0.0179327	-0.0286942	0.030145
1777.08	0.0804234	0.0237887	0.0475023	0.0174695	-0.0329211	0.0295141
1779.16	0.072946	0.0191493	0.0468281	0.0149585	-0.0261179	0.0242993
1781.24	0.0679281	0.0201817	0.0410701	0.014938	-0.026858	0.0251086
1783.31	0.067185	0.0276206	0.0414113	0.0164046	-0.0257737	0.0321249
1785.39	0.0607871	0.024189	0.0342578	0.0143753	-0.0265293	0.0281382
1787.46	0.0676898	0.0222636	0.0356334	0.0149003	-0.0320564	0.0267897
1789.54	0.0612771	0.0183242	0.0334365	0.015213	-0.0278406	0.0238162
1791.62	0.061237	0.0201953	0.0312731	0.0131725	-0.0299639	0.0241115
1793.69	0.0495553	0.0186178	0.0321637	0.0158224	-0.0173916	0.024433
1795.77	0.0574493	0.0162305	0.024736	0.0136202	-0.0327133	0.0211881
1797.83	0.0529786	0.020186	0.0288335	0.0149512	-0.0241451	0.0251199
1799.9	0.0484829	0.0193782	0.0264041	0.0125094	-0.0220788	0.0230651
1801.98	0.0470002	0.0171789	0.0261792	0.014223	-0.020821	0.0223026

## Sheet: Figure 3a
	76.9136	76.7833	76.653	76.5227	76.3925	76.2622	76.1319	76.0016	75.8713	75.741	75.6107	75.4804	75.3501	75.2198	75.0895	74.9592	74.829	74.6987	74.5684	74.4381	74.3078	74.1775	74.0472	73.9169	73.7866	73.6563	73.526	73.3957	73.2655	73.1352	73.0049	72.8746	72.7443	72.614	72.4837	72.3534	72.2231	72.0928	71.9625	71.8322	71.702	71.5717	71.4414	71.3111	71.1808	71.0505	70.9202	70.7899	70.6596
77.6954	2.81447	3.11759	2.26748	0.405723	-0.076046	1.01955	2.06754	1.50717	0.435946	0.447463	2.0831	2.964	1.9389	0.611056	0.910162	1.82781	1.12851	-1.02421	-1.86066	-0.097985	2.19657	2.10435	0.105133	-0.958968	-0.105267	0.982177	0.858453	-0.233084	-0.941526	-0.754632	-0.078008	0.603737	0.507662	-0.333772	-0.521839	0.680746	2.89526	4.63168	4.48908	2.69912	0.665227	-0.675686	0.020417	1.84659	2.80684	1.68837	-0.290958	-0.954658	-0.34705
77.5651	2.16552	3.25233	3.3758	1.41095	-0.400681	-0.275176	1.08003	1.34259	0.460947	0.101354	1.6539	2.88123	2.31669	1.12503	1.0702	1.23879	0.134131	-1.3781	-1.0694	0.877913	2.05857	0.93324	-0.944906	-1.32573	-0.637074	-0.16196	-0.146408	-0.36594	-1.02248	-1.5969	-1.08886	0.413754	0.873166	-0.157168	-0.618932	0.831871	3.50261	5.01071	4.41305	2.96262	1.45391	-0.477753	-1.27185	0.016839	2.11603	2.24024	0.132871	-1.23844	-0.584612
77.4348	1.00818	2.46958	3.67746	2.32245	-0.146806	-0.978384	0.313739	1.1819	0.565531	-0.129948	1.16025	2.6558	2.64302	1.63991	1.06028	0.508801	-0.457756	-0.817403	0.47494	1.84069	1.33708	-0.746372	-1.96632	-1.55978	-1.29131	-1.54892	-1.20233	-0.217736	-0.527704	-1.7967	-1.79778	0.067595	0.834219	-0.399195	-1.09592	0.377846	3.00176	3.99535	3.30645	2.88766	2.47297	0.252189	-2.17306	-1.83036	0.974226	2.37496	0.549737	-1.30944	-0.71898
77.3045	-0.035473	1.14809	2.98926	2.63696	0.433554	-0.954479	-0.04224	1.04085	0.701545	-0.222967	0.599969	2.13422	2.66572	2.02436	1.06068	0.03503	-0.454473	0.346736	2.15314	2.48915	0.380882	-2.26953	-2.60284	-1.6582	-1.99905	-2.94016	-2.18075	-0.005403	0.292803	-1.36923	-2.08718	-0.445814	0.341793	-1.00933	-1.80041	-0.421788	1.78217	2.17915	1.6989	2.4929	3.22737	1.00367	-2.61937	-3.21079	-0.285882	2.00558	0.820118	-1.06812	-0.601468
77.1742	-0.310646	0.013789	1.67441	2.22034	1.05557	-0.247133	0.191246	1.10658	0.962846	-0.099056	0.104091	1.40887	2.39829	2.3275	1.3651	0.244369	0.25571	1.73129	3.4463	2.7763	-0.251141	-2.91409	-2.54413	-1.53695	-2.49659	-3.89645	-2.79316	0.199569	1.18972	-0.464755	-1.8617	-0.900378	-0.309352	-1.60563	-2.2768	-0.973939	0.672451	0.562731	0.352478	1.99153	3.4851	1.46584	-2.53191	-3.68294	-1.12279	1.42695	1.01386	-0.413707	-0.06807
77.0439	0.223277	-0.531557	0.153097	1.05966	1.23778	0.654415	0.801422	1.31701	1.19589	0.031309	-0.385804	0.509794	1.7913	2.38691	1.87158	1.04563	1.31667	2.71188	3.82201	2.58659	-0.384463	-2.58631	-2.02292	-1.41018	-2.7499	-4.25216	-3.01577	0.166392	1.67689	0.388007	-1.361	-1.18914	-0.889426	-1.9555	-2.30716	-0.990742	0.168223	-0.293543	-0.445252	1.34387	3.03568	1.37404	-2.13279	-3.33191	-1.37405	0.824655	1.01277	0.332401	0.622409
76.9136	1.36475	-0.214067	-0.904843	-0.333701	0.936756	1.45354	1.67533	1.75881	1.44416	0.175187	-0.657447	-0.188267	1.13529	2.25784	2.48011	2.22979	2.43104	3.06389	3.33026	2.15292	0.072493	-1.48098	-1.31897	-1.30524	-2.56851	-3.77139	-2.68995	-0.01232	1.62561	0.921048	-0.638499	-0.961145	-0.927177	-1.68686	-1.6402	-0.269659	0.559102	-0.131639	-0.5714	0.690634	2.12942	0.953612	-1.47421	-2.29003	-0.915447	0.555417	0.921722	0.937637	1.29195
76.7833	2.43702	0.645339	-1.23174	-1.50161	0.227445	1.83014	2.48148	2.25406	1.57381	0.220731	-0.662852	-0.490775	0.564781	1.82866	2.779	3.19726	3.11513	2.67425	2.18931	1.57588	0.741121	-0.31521	-0.948423	-1.3885	-2.04396	-2.60913	-1.946	-0.325179	0.96492	0.893817	0.092474	-0.165714	-0.290466	-0.816036	-0.473807	0.853002	1.46488	0.608833	-0.366334	0.008484	0.981711	0.346639	-0.836264	-0.997558	0.005842	0.653711	0.667841	1.02504	1.59775
76.653	2.92018	1.5939	-0.772301	-1.94777	-0.450119	1.84224	3.06571	2.70466	1.62449	0.279133	-0.273511	-0.215348	0.276254	1.17979	2.54437	3.51993	3.17838	1.8416	0.940691	1.05317	1.25155	0.336138	-1.09389	-1.58527	-1.23809	-0.992049	-0.88476	-0.57286	-0.002022	0.46657	0.787012	1.13847	0.995198	0.527773	0.911908	1.95951	2.35416	1.37362	-0.094999	-0.524719	-0.027777	-0.232352	-0.371775	0.258979	1.21237	1.14489	0.356378	0.577791	1.50693
76.5227	2.49065	2.06799	0.108996	-1.56549	-0.734489	1.62151	3.24115	2.88901	1.56734	0.395556	0.395737	0.462362	0.219528	0.366996	1.66601	2.92903	2.56571	0.891481	-0.02875	0.579693	1.21805	0.128401	-1.70738	-1.82456	-0.40597	0.601561	0.19906	-0.689593	-0.955509	-0.128032	1.29925	2.51247	2.48463	1.91796	2.05873	2.54966	2.62969	1.59838	-0.003698	-0.805416	-0.70376	-0.764461	-0.256803	1.17999	2.39472	1.82754	0.063216	-0.207765	1.11829
76.3925	1.312	1.81927	0.976169	-0.52134	-0.39138	1.39415	2.95769	2.67779	1.44559	0.636148	1.13203	1.19691	0.274137	-0.41757	0.384095	1.59253	1.50615	0.159256	-0.501122	0.127698	0.581662	-0.739143	-2.39078	-1.93722	0.222089	1.72973	1.03544	-0.638117	-1.56061	-0.58627	1.52856	3.42417	3.61326	2.93842	2.67017	2.42136	2.07081	1.12503	-0.083968	-0.733757	-0.943759	-1.18962	-0.443814	1.631	3.24559	2.46119	-0.022852	-0.835331	0.756991
76.2622	0.014411	1.10623	1.61535	0.909979	0.634993	1.41094	2.36398	2.14794	1.40789	1.09676	1.76483	1.6962	0.400297	-0.820086	-0.711863	0.123711	0.479978	-0.06948	-0.394102	-0.201883	-0.263833	-1.55563	-2.52735	-1.67015	0.592542	2.21417	1.54132	-0.337759	-1.52333	-0.605582	1.52016	3.56476	4.02391	3.43443	2.81299	1.83578	1.00954	0.330997	-0.036476	-0.201604	-0.669964	-1.28107	-0.595101	1.72421	3.58008	2.91061	0.394388	-0.664125	0.892679
76.1319	-0.833394	0.339429	1.90223	2.24713	1.96991	1.60683	1.51949	1.32223	1.39918	1.61269	2.01397	1.64395	0.4519	-0.693681	-1.16624	-0.92272	-0.218285	0.12088	0.046402	-0.387386	-0.869223	-1.69748	-1.83478	-1.04901	0.604448	1.96428	1.61138	0.086273	-0.93067	-0.242387	1.22203	2.78485	3.50958	3.33125	2.62351	1.13078	-0.096418	-0.342663	0.295135	0.614824	-0.07216	-0.992124	-0.513223	1.51303	3.1961	2.96172	1.29927	0.493026	1.64916
76.0016	-0.905561	-0.051966	1.90022	3.07634	3.06556	1.7446	0.489628	0.261409	1.26538	1.91505	1.7163	0.951047	0.335001	-0.087418	-0.790938	-1.22198	-0.511136	0.440173	0.501401	-0.36898	-0.856181	-0.881748	-0.448668	-0.297246	0.233397	1.09774	1.25089	0.457759	-0.104627	0.225875	0.622015	1.28088	2.20894	2.72852	2.28484	0.600746	-0.84947	-0.598947	0.856371	1.41507	0.591505	-0.423005	-0.18494	1.06504	2.13732	2.53388	2.39797	2.29038	2.79399
75.8713	-0.184199	0.22208	1.83624	3.25471	3.51879	1.63888	-0.554951	-0.856022	0.908628	1.83878	0.991501	-0.11704	0.112209	0.820836	0.297343	-0.755425	-0.476031	0.627058	0.816419	-0.002086	-0.036844	0.741019	1.19245	0.332785	-0.377871	-0.028261	0.655793	0.702422	0.628438	0.532643	-0.139141	-0.400072	0.624535	1.90483	1.97335	0.393645	-1.0688	-0.419382	1.41274	1.96466	1.19714	0.313163	0.310536	0.538523	0.803597	1.81083	3.29493	4.05118	3.91079
75.741	1.11165	1.21117	1.98308	2.9599	3.29132	1.32965	-1.30783	-1.71829	0.412082	1.46934	0.248584	-1.01382	-0.000859	1.81674	1.75275	0.236902	-0.23501	0.624088	1.0901	0.880413	1.51955	2.69394	2.59482	0.72365	-0.921293	-0.911794	0.177385	0.907876	1.12324	0.609891	-0.761181	-1.56402	-0.567821	1.22002	1.79888	0.476231	-0.834818	-0.033968	1.69205	2.20563	1.80993	1.21376	0.947374	0.197961	-0.214286	1.16351	3.70786	5.14387	4.65441
75.6107	2.26154	2.30915	2.10375	2.16584	2.31356	0.690761	-1.81679	-2.36736	-0.351157	0.731755	-0.393253	-1.56665	-0.150468	2.32157	2.74705	0.99077	-0.264896	0.200815	1.17259	1.92941	3.09957	4.01673	3.05591	0.562962	-1.42763	-1.49314	-0.220528	0.863493	1.06712	0.233904	-1.29359	-2.07976	-1.22302	0.570111	1.38285	0.300142	-0.780349	-0.114047	1.19904	1.86719	2.16711	1.96274	1.41417	-0.03844	-0.829772	0.536486	3.21392	4.93201	4.55914
75.4804	2.94201	3.10438	2.11902	1.19849	1.05732	0.042124	-1.88808	-2.58793	-1.07032	-0.009527	-0.612911	-1.51438	-0.236279	2.19	2.89126	1.13886	-0.606106	-0.408793	1.21429	2.92015	4.20268	4.27936	2.54441	0.044102	-1.66715	-1.58716	-0.38068	0.681901	0.64244	-0.331112	-1.54786	-1.87547	-1.23036	0.023882	0.643561	-0.311331	-1.13784	-0.766323	0.113375	1.1435	2.24483	2.49752	1.76212	0.030917	-0.91642	0.016103	1.99798	3.63693	3.81562
75.3501	3.15811	3.38575	1.98093	0.417061	0.120451	-0.212625	-1.38334	-2.19464	-1.32623	-0.323507	-0.248114	-0.834557	-0.158429	1.56545	2.2019	0.681434	-1.04141	-0.838075	1.33944	3.59998	4.54741	3.57826	1.49643	-0.431748	-1.43193	-1.1285	-0.210757	0.528148	0.205689	-0.681049	-1.37932	-1.14381	-0.735167	-0.357857	-0.290744	-1.19574	-1.73102	-1.57557	-0.930387	0.410131	2.01388	2.70172	2.08329	0.583543	-0.483203	-0.348331	0.570208	2.0051	2.94515
75.2198	2.96299	3.0103	1.5157	-0.119314	-0.254889	-0.016955	-0.536675	-1.35902	-1.02121	-0.151895	0.397062	0.027085	-0.075031	0.593956	0.862497	-0.246825	-1.42399	-0.985069	1.35642	3.57094	3.96867	2.25442	0.371654	-0.666356	-0.82935	-0.376725	0.08971	0.340294	-0.105351	-0.687302	-0.952031	-0.410132	-0.222106	-0.6948	-1.27389	-2.07265	-2.21342	-1.98577	-1.37069	-0.157552	1.28489	2.25441	2.22298	1.4338	0.182017	-0.667876	-0.634869	0.731239	2.3132
75.0895	2.70054	2.27616	0.871445	-0.287253	0.065233	0.624797	0.441648	-0.246416	-0.135613	0.463932	1.00809	0.688474	-0.000301	-0.317779	-0.551668	-1.14887	-1.44996	-0.74136	1.18524	2.80369	2.79523	1.01154	-0.27399	-0.458587	0.073217	0.527932	0.457087	0.190094	-0.129696	-0.263057	-0.352742	0.059913	0.069699	-0.884614	-1.8765	-2.38042	-1.97392	-1.35071	-0.783639	-0.395826	0.167946	1.20145	2.1768	2.33791	0.882845	-0.826944	-1.13105	0.403062	2.21107
74.9592	2.56876	1.52666	0.242617	-0.135	0.852356	1.42173	1.20696	0.79102	1.00123	1.16504	1.18399	0.788554	-0.015705	-0.896609	-1.55479	-1.63755	-1.03967	-0.245455	0.729077	1.47516	1.48178	0.350723	-0.261178	0.086467	1.04502	1.40278	0.799326	0.072202	0.049045	0.385799	0.237951	0.194917	0.086096	-0.842043	-1.81031	-1.80939	-0.736787	0.428544	0.635647	-0.432685	-1.11016	-0.131704	1.94251	2.8704	1.30794	-0.762343	-0.785578	1.02766	2.52303
74.829	2.69787	1.15614	-0.034257	0.339926	1.82315	2.11768	1.60447	1.52478	2.01931	1.62257	0.808218	0.327573	-0.058399	-0.929891	-1.7727	-1.44164	-0.213051	0.374964	0.149994	0.109118	0.58826	0.521295	0.338015	0.792903	1.93779	2.23454	1.20734	0.105776	0.339252	1.03345	0.786057	0.30172	0.148702	-0.387312	-0.948358	-0.366394	1.35782	2.92393	2.33	-0.397101	-2.09666	-1.10642	1.68075	2.80756	1.31935	-0.370911	0.271797	2.20063	2.97634
74.6987	2.95264	1.27206	0.195584	1.01359	2.60457	2.45305	1.57923	1.78546	2.51964	1.54935	-0.045979	-0.502213	-0.114969	-0.492228	-1.22607	-0.663247	0.763095	0.920011	-0.32171	-0.779847	0.39952	1.30146	1.14551	1.37139	2.56858	2.97226	1.73741	0.343737	0.563917	1.40232	1.25264	0.72706	0.617227	0.487689	0.417469	1.42625	3.60813	5.20804	3.56205	-0.388149	-2.42004	-1.28762	1.44989	2.14489	0.966868	0.305667	1.55941	3.19014	3.1866
74.5684	3.07801	1.71092	0.859117	1.68723	2.90732	2.31045	1.23852	1.58099	2.30824	0.888709	-1.10873	-1.38644	-0.202336	0.147441	-0.237704	0.341283	1.53704	1.23887	-0.456416	-0.873314	0.862236	2.19987	1.74715	1.6086	2.80403	3.51648	2.37045	0.771238	0.590807	1.32916	1.61749	1.66276	1.68299	1.60239	1.71747	2.8024	5.11171	6.34673	3.84926	-0.324317	-1.89873	-0.673256	1.1909	1.1593	0.574691	1.14982	2.50756	3.36955	2.91609
74.4381	2.75304	2.04452	1.57126	2.01972	2.5	1.63817	0.692867	0.995438	1.39557	-0.25158	-2.14041	-2.14787	-0.468659	0.558222	0.644972	1.05525	1.73514	1.1742	-0.261692	-0.30376	1.53497	2.63257	1.81156	1.36731	2.4962	3.61517	2.86829	1.18544	0.293081	0.738623	1.7639	2.89845	3.10585	2.5357	2.28388	3.05788	5.14478	5.79599	3.10838	-0.109225	-0.734134	0.251419	0.726194	0.173566	0.441683	1.89918	2.65732	2.49075	2.11663
74.3078	2.10055	2.14552	2.14137	1.9804	1.60684	0.785099	0.333665	0.489737	0.333656	-1.31056	-2.69989	-2.48316	-0.781876	0.679584	1.23962	1.38594	1.46802	0.940446	0.314538	0.723147	2.13759	2.53833	1.55617	0.960239	1.87346	3.29858	3.17997	1.5902	-0.072854	0.004397	1.84787	4.2141	4.6001	3.12951	2.03008	2.2722	3.90028	4.044	2.00352	0.534792	0.831321	1.14791	0.26943	-0.292227	0.869869	2.50415	2.21044	1.16292	1.26583
74.1775	1.23344	1.85918	2.2575	1.45077	0.392548	-0.066441	0.249225	0.287106	-0.441732	-1.93277	-2.7276	-2.46647	-1.16569	0.439723	1.38662	1.29323	0.877428	0.607931	0.932186	1.61043	2.27834	1.97674	1.18819	0.569499	1.04624	2.49508	3.0639	1.77605	-0.396729	-0.619807	1.82767	5.07597	5.54498	3.15546	1.12854	0.915213	2.04588	2.01301	1.19989	1.4233	2.12139	1.58323	-0.044712	-0.16423	1.52918	2.67843	1.50111	0.120309	0.693792
74.0472	0.640303	1.51333	2.07507	0.745441	-0.634327	-0.51426	0.637711	0.712121	-0.372279	-1.68036	-2.09344	-2.01496	-1.30649	0.223538	1.425	1.22111	0.5164	0.521567	1.46138	2.09048	2.06862	1.49086	1.18597	0.576636	0.433668	1.57264	2.67789	1.86335	-0.320469	-0.65406	1.947	5.34217	5.72363	2.86415	0.380471	0.064511	0.848685	1.03578	1.4322	2.39798	2.7379	1.58437	0.149067	0.6202	2.14339	2.5113	1.22234	0.202339	0.804351
73.9169	0.371642	1.1632	1.56062	-0.074875	-1.37265	-0.655941	1.14988	1.45505	0.379237	-0.805494	-1.20634	-1.46139	-1.24971	0.101798	1.40694	1.26968	0.511083	0.581101	1.48062	1.77195	1.46995	1.21785	1.44505	0.78969	0.027685	0.653195	1.9689	1.67344	0.018884	-0.173487	2.06075	4.75543	4.85203	2.27351	0.213261	0.248701	0.922445	1.5339	2.47581	2.83941	2.2151	0.976343	0.604649	1.51942	2.22066	1.96106	1.47044	1.25904	1.25445
73.7866	0.594684	1.11505	1.07526	-0.618079	-1.53305	-0.419478	1.64065	2.28699	1.57984	0.451632	-0.238299	-0.810133	-0.795379	0.362889	1.61346	1.68951	1.07433	0.887018	1.07139	0.898459	0.866725	1.36977	1.88983	1.11756	0.008389	0.176472	1.30594	1.39242	0.631931	0.818633	2.28987	3.63357	3.2877	1.71275	0.973712	1.66818	2.39658	3.26287	3.74981	2.5779	0.918285	0.10565	1.1587	2.21425	1.94391	1.52566	2.26557	2.76506	1.70128
73.6563	1.18778	1.42723	0.858703	-0.662267	-1.0719	0.091789	1.90345	2.82686	2.70132	1.63725	0.599027	-0.099023	0.055342	1.0361	2.07754	2.41612	2.06928	1.37703	0.464345	-0.097758	0.546672	1.81507	2.21175	1.31972	0.361246	0.384233	0.993826	1.16	1.34908	2.07363	2.64615	2.39492	1.54548	1.34052	2.38375	3.70716	4.45788	5.08389	4.34241	1.7286	-0.365482	-0.486511	1.59675	2.45357	1.68429	1.64284	3.25293	3.83909	1.73911
73.526	1.85351	1.92376	0.953147	-0.224496	-0.178634	0.676473	1.79497	2.755	3.20375	2.31165	1.13609	0.58855	1.09327	1.9028	2.60902	3.13517	3.0962	1.88344	-0.038221	-0.772716	0.598565	2.20952	2.09926	1.1943	0.928293	1.22468	1.14996	1.03028	1.92442	3.22931	3.05152	1.40411	0.11158	1.13163	3.71069	5.26893	5.79447	5.67829	3.7149	0.776679	-0.772494	-0.24039	1.86062	2.2368	1.70848	2.36291	3.90429	3.80671	1.21931
73.3957	2.34372	2.37021	1.26612	0.503381	0.846323	1.16817	1.36347	2.04198	2.8602	2.29617	1.33716	1.16676	2.02888	2.66691	2.9793	3.52116	3.74605	2.27112	-0.137103	-0.801818	0.962443	2.28256	1.51696	0.793443	1.56558	2.43378	1.71483	1.03231	2.22813	4.03659	3.45412	0.932417	-0.628168	1.06491	4.31336	5.51941	5.47816	4.53189	2.3294	0.557485	0.270142	1.1148	2.12873	1.94491	2.11256	3.31563	3.8429	2.67938	0.459222
73.2655	2.56503	2.59976	1.62264	1.21558	1.66839	1.46021	0.808726	0.96296	1.84582	1.70943	1.25784	1.52918	2.58524	3.07635	3.03708	3.39773	3.77484	2.47066	0.306105	-0.130748	1.46862	1.98476	0.74362	0.414113	2.19831	3.63337	2.46983	1.17104	2.30248	4.44308	3.85014	1.1064	-0.454672	1.26953	4.13847	4.51213	3.67767	2.42496	1.52434	1.88202	2.73451	3.25222	2.63191	2.14359	2.86317	3.92015	3.01508	1.13243	0.045651
73.1352	2.58186	2.58502	1.84546	1.60437	2.01295	1.505	0.372656	-0.038375	0.623851	0.862398	0.980595	1.56999	2.59615	3.01107	2.76399	2.80846	3.19336	2.47626	1.18515	0.998091	1.91213	1.48691	0.215343	0.435366	2.82312	4.48125	3.1355	1.44133	2.33144	4.5777	4.27559	1.92063	0.69984	2.0943	3.93213	3.39163	1.84361	1.15245	2.68222	4.97958	5.96808	5.37663	3.50099	3.20101	3.83648	3.75886	1.73435	0.099869	0.429944
73.0049	2.53488	2.4259	1.83221	1.49172	1.76806	1.32021	0.231315	-0.556646	-0.292473	0.093321	0.584917	1.25472	2.08364	2.5185	2.26352	1.9849	2.25448	2.3385	2.20216	2.17158	2.14455	1.05979	0.27976	1.10636	3.48173	4.82382	3.52255	1.86241	2.56116	4.67572	4.79459	3.30163	2.81899	4.03766	5.00462	4.01834	2.21996	2.67246	6.32414	9.15978	8.97556	6.80047	4.78719	4.99687	4.77295	2.86146	0.600852	0.265036	1.61805
72.8746	2.49618	2.23067	1.55749	0.884529	1.01694	0.964972	0.398202	-0.44264	-0.61883	-0.410915	0.11872	0.650532	1.22976	1.74238	1.65492	1.1905	1.3015	2.11013	2.9793	2.96739	2.0919	0.864024	0.948273	2.34578	4.16798	4.71713	3.59391	2.44353	3.14518	4.92249	5.42616	5.10609	5.78146	7.46307	8.54192	8.07731	6.81483	8.17588	11.863	13.0797	10.8437	7.41669	6.44511	6.89718	5.24008	1.67066	0.216338	1.64161	3.09419
72.7443	2.53919	2.15646	1.19932	0.118586	0.170875	0.682946	0.873679	0.270625	-0.279744	-0.522758	-0.229968	0.082292	0.451817	0.993069	1.14592	0.735431	0.760362	1.97619	3.37883	3.28201	1.91288	0.992041	2.00377	3.88102	4.93658	4.52098	3.61535	3.30624	4.20375	5.51034	6.26732	7.2748	9.47112	12.4513	15.0301	16.3262	16.5586	17.8466	18.5299	15.9572	11.4775	7.87861	8.39539	8.29223	5.09645	1.02784	1.04824	3.70408	4.27764
72.614	2.33747	1.94481	0.673443	-0.652306	-0.551527	0.452705	1.28599	1.02327	0.223745	-0.544385	-0.54175	-0.359474	-0.142709	0.249613	0.579379	0.479108	0.592007	1.81234	3.18628	2.98271	1.54308	1.06774	2.73362	4.97958	5.47451	4.32872	3.62369	4.20669	5.36719	6.17582	7.05454	9.38531	13.2849	18.1861	23.4243	27.665	30.3451	30.6	26.0323	18.3172	11.6883	8.78937	10.0266	8.66579	4.51844	1.49856	2.81102	5.31515	4.5425
72.4837	1.90662	1.61085	0.230528	-0.960098	-0.645721	0.567374	1.61513	1.55465	0.651293	-0.454087	-0.546348	-0.302531	-0.233924	-0.236659	0.10499	0.489888	0.894572	1.8104	2.74578	2.4961	1.28761	1.03049	2.85258	5.34593	5.78863	4.45777	3.92204	5.14451	6.47078	6.87975	7.82406	11.2983	16.7765	23.6764	31.9804	39.952	45.8387	45.1001	35.4978	22.8599	13.9378	11.111	11.1617	8.53465	4.70898	3.69673	5.15486	5.96348	4.19328
72.3534	1.03822	0.870226	-0.252714	-0.847703	-0.171489	0.870517	1.5663	1.4137	0.559655	-0.496936	-0.366664	0.098271	-0.040623	-0.624522	-0.447586	0.442529	1.26665	1.7765	2.15977	1.97075	1.08389	0.612977	2.0642	4.65662	5.58948	4.68323	4.29069	5.69561	6.98397	7.20768	8.26376	12.5243	19.0916	27.4324	38.2934	50.0942	59.5429	59.2685	47.7623	32.4103	20.9342	15.7157	12.1578	8.72353	6.54615	7.20659	7.22855	5.55836	3.76066
72.2231	-0.113472	-0.229263	-0.747239	-0.413797	0.684811	1.22867	1.11063	0.595984	-0.04471	-0.637791	-0.05513	0.637603	0.225572	-0.928151	-1.00366	0.234922	1.43835	1.64892	1.65714	1.63267	0.986777	-0.05683	0.660496	3.1579	4.87478	4.79601	4.51922	5.62018	6.66977	6.98925	8.27833	12.8406	19.7134	28.4907	40.7227	55.5989	68.3442	70.8196	62.2086	48.0587	34.6044	24.1946	15.0767	10.6459	10.1879	10.9207	8.50535	4.94351	4.10255
72.0928	-1.11622	-1.32223	-1.09945	0.180578	1.61323	1.50489	0.422047	-0.52091	-0.780139	-0.662696	0.34237	1.08147	0.41468	-1.03274	-1.30354	-0.011797	1.33644	1.46367	1.43221	1.63472	1.10038	-0.569176	-0.670632	1.50206	3.89615	4.68114	4.47785	4.93324	5.63636	6.31191	7.96402	12.3259	18.6291	26.7619	38.964	55.3592	70.3849	77.3993	75.8357	67.3533	54.352	38.2985	23.1934	15.98	14.8935	13.4892	8.97089	5.25522	5.72694
71.9625	-1.7312	-2.14413	-1.35503	0.50783	2.02272	1.32439	-0.487096	-1.64515	-1.38537	-0.60301	0.504405	0.997712	0.239095	-1.0167	-1.30199	-0.304245	0.82375	1.05842	1.30109	1.73482	1.25	-0.738193	-1.46507	0.172387	2.79165	4.13838	3.95668	3.67319	4.03539	5.20468	7.28257	11.0612	16.0925	22.7868	33.7777	49.6589	65.2958	76.9361	83.9079	84.4022	76.0662	58.0728	38.8046	26.0167	19.8781	14.3127	9.00617	6.85276	8.07199
71.8322	-1.72117	-2.33807	-1.40749	0.396237	1.63381	0.577869	-1.4312	-2.39008	-1.56239	-0.441484	0.296487	0.29302	-0.270711	-0.813074	-0.899005	-0.488145	0.059089	0.471328	1.14212	1.75512	1.35965	-0.432071	-1.41202	-0.417576	1.86005	3.31935	3.13004	2.26201	2.34866	3.9495	6.39261	9.42579	12.8656	17.8045	26.8519	40.2762	54.597	68.9776	82.76	92.9515	93.6287	80.6139	61.2147	41.4211	26.2256	15.2422	9.93892	9.45985	10.0931
71.702	-1.08595	-1.74419	-1.14607	-0.075036	0.535585	-0.584681	-2.1885	-2.53294	-1.22866	-0.229758	-0.245995	-0.812472	-0.879386	-0.36972	-0.122341	-0.446267	-0.686942	-0.159016	0.894378	1.59048	1.36277	0.217666	-0.610497	-0.19304	1.34379	2.56271	2.40146	1.26131	1.11588	2.87435	5.48609	7.84544	9.81277	13.1128	19.9456	29.6826	41.0923	55.2097	71.9777	89.6593	101.423	99.9063	85.5434	61.248	36.8934	20.4352	13.9377	12.7289	11.0582
71.5717	-0.127643	-0.545953	-0.554195	-0.633763	-0.854067	-1.80669	-2.58589	-2.11923	-0.576314	-0.083098	-0.939967	-1.89859	-1.30087	0.252694	0.813507	-0.20238	-1.19135	-0.674088	0.577465	1.23266	1.17913	0.827009	0.456635	0.550265	1.30112	2.18406	2.16906	1.09969	0.697374	2.20235	4.6889	6.59563	7.52803	9.53351	14.2403	20.1747	27.9365	39.0925	54.8564	75.87	96.9537	109.073	104.175	82.247	54.4259	34.109	23.427	17.2944	11.5812
71.4414	0.554324	0.669554	0.151713	-1.04469	-2.06287	-2.76186	-2.65361	-1.51861	-0.060608	-0.208237	-1.6287	-2.64655	-1.46308	0.756266	1.46278	-0.025794	-1.48455	-1.07056	0.170106	0.653912	0.634354	0.845311	1.06849	1.21171	1.48056	2.18377	2.4807	1.7476	1.02376	1.87184	3.92232	5.61034	6.03604	7.09972	10.0235	13.1133	17.537	24.4573	36.6276	56.5832	81.8367	103.859	110.235	99.0952	77.5441	56.9801	39.6989	25.046	13.8636
71.3111	0.613514	1.44688	0.884314	-0.936647	-2.4847	-3.00773	-2.32039	-0.950882	0.128847	-0.498143	-1.96611	-2.71755	-1.28307	0.99087	1.61034	-0.025047	-1.54322	-1.22262	-0.123439	0.081127	-0.167244	0.132168	0.915582	1.47146	1.72277	2.49355	3.22949	2.96971	1.91089	1.8687	3.249	4.84772	5.17255	5.54913	7.20803	8.9812	11.1597	14.2294	22.0941	37.8757	61.0749	85.5101	101.449	106.433	99.9929	84.3352	61.6609	38.2783	20.9996
71.1808	-0.154406	1.39375	1.43204	-0.257054	-1.93416	-2.47391	-1.74007	-0.660361	-0.09794	-0.841921	-1.85731	-2.19977	-0.992081	0.732511	1.08176	-0.369681	-1.56061	-1.21853	-0.269472	-0.394366	-1.1324	-1.20267	-0.005596	1.17365	1.76482	2.72571	3.89101	4.1223	2.86115	1.97497	2.59993	4.09613	4.50837	4.38859	5.38043	7.20209	8.43566	9.09149	13.3089	23.7027	40.3008	60.0968	81.0302	101.015	112.564	106.852	84.7086	57.0525	34.5332
71.0505	-1.48618	0.583466	1.75718	0.90802	-0.523546	-1.29927	-1.0389	-0.609881	-0.476804	-0.961325	-1.2942	-1.35481	-0.803903	0.009944	0.039435	-0.991327	-1.62364	-1.10025	-0.214828	-0.632672	-1.9584	-2.59268	-1.16617	0.604762	1.58412	2.59374	3.99009	4.6552	3.49761	2.09464	2.04822	3.33719	3.85492	3.46393	4.31785	6.79808	8.01354	7.8101	9.55098	14.982	23.7168	35.6191	56.0309	83.7792	108.543	115.33	101.946	77.6757	52.7499
70.9202	-2.86863	-0.590804	1.88155	2.24172	1.26177	0.093432	-0.411517	-0.654512	-0.656907	-0.671693	-0.48134	-0.603854	-0.910825	-1.00295	-1.19991	-1.72961	-1.77859	-0.954053	-0.022949	-0.60582	-2.35231	-3.38029	-1.88513	0.208049	1.28469	1.96386	3.24258	4.2535	3.59814	2.16735	1.65943	2.64236	3.23917	2.88441	3.89336	6.73538	8.19521	8.11604	8.43957	10.2737	12.9275	17.9997	33.5881	59.6363	88.0642	105.729	106.845	93.1421	70.3097
70.7899	-3.78434	-1.62638	1.83347	3.29701	2.74871	1.15143	-0.084404	-0.675622	-0.427357	-0.009943	0.237344	-0.337778	-1.39066	-2.05704	-2.30943	-2.41824	-2.02433	-0.881533	0.153201	-0.407921	-2.16958	-3.15097	-1.69645	0.312396	1.01211	0.931174	1.72213	2.98119	3.15363	2.15069	1.42765	2.08844	2.79354	2.7992	3.93287	6.27825	7.69057	7.97884	7.62373	7.49573	7.29072	8.8652	17.8731	35.3548	58.5055	81.5607	96.5444	96.3589	80.3774
70.6596	-3.91401	-2.12496	1.64429	3.70473	3.39508	1.46361	-0.197571	-0.638517	0.179673	0.798914	0.573996	-0.692058	-2.12164	-2.87743	-3.03232	-2.90674	-2.27649	-0.913019	0.192091	-0.167812	-1.45706	-1.91538	-0.563598	0.971388	0.894413	-0.174909	-0.09515	1.30139	2.38066	2.04126	1.2901	1.70398	2.60331	3.16553	4.14722	5.20057	6.10739	6.52645	5.95676	5.29412	5.04944	6.05998	9.28551	16.6604	30.4128	51.929	73.7449	84.3359	78.2174
70.5293	-3.07809	-1.77835	1.52598	3.51921	3.21425	1.14214	-0.537626	-0.415476	1.09201	1.64619	0.637992	-1.28152	-2.6331	-3.05823	-3.04689	-2.88962	-2.19992	-0.792676	0.265634	0.203013	-0.260709	0.070927	1.28274	2.11284	1.15764	-0.74835	-1.33158	0.067958	1.79952	2.04716	1.33847	1.61329	2.75668	3.82325	4.35416	3.92388	4.10614	4.34421	3.83124	3.5363	4.53958	6.09659	5.87143	6.28958	11.9486	26.723	45.9469	60.6393	64.1752
70.399	-1.86659	-1.04727	1.23138	2.62514	2.18912	0.211111	-1.17286	-0.377077	1.69328	2.04842	0.336409	-1.94199	-2.88223	-2.77791	-2.61203	-2.55208	-1.90742	-0.657355	0.19563	0.392784	0.805676	1.8535	2.8908	3.01411	1.45264	-0.756517	-1.67139	-0.424553	1.42996	1.92449	1.22256	1.42046	2.7129	3.98291	3.98601	2.64246	2.30657	2.26432	1.92373	2.20503	4.12554	5.78519	4.64457	3.02985	4.7427	11.3117	21.4309	33.3841	43.1792
70.2687	-0.793983	-0.347466	0.765453	1.35788	0.824441	-0.844768	-1.83271	-0.616714	1.70438	1.9476	-0.023469	-2.25987	-2.72045	-2.13894	-1.84308	-1.88258	-1.33604	-0.42388	0.076485	0.367593	1.3755	2.7679	3.589	3.20824	1.57791	-0.207259	-0.960356	-0.017324	1.34811	1.65562	0.889986	0.990032	2.16128	3.2202	2.94255	1.7239	1.39123	1.23674	1.05652	1.50557	3.09921	3.97447	3.66426	3.74441	5.19521	5.64921	6.0733	11.632	22.7279
70.1385	-0.198367	0.044029	0.286553	0.228075	-0.23309	-1.44621	-2.14899	-1.00572	1.20176	1.598	-0.031382	-1.91865	-2.10885	-1.26109	-0.79139	-0.809534	-0.415503	0.018037	0.069585	0.226903	1.34197	2.59206	3.15274	2.57479	1.44727	0.715204	0.573417	1.10685	1.53205	1.33791	0.496986	0.43045	1.12743	1.6422	1.53606	1.39032	1.59293	1.61829	1.51038	1.46969	1.56554	1.20138	2.29149	5.20846	7.88084	5.95993	1.06678	0.764752	8.91484
70.0082	-0.352501	-0.116261	-0.188673	-0.543765	-0.744749	-1.44713	-2.07381	-1.49062	0.32541	1.16192	0.345332	-1.11805	-1.40235	-0.511909	0.273779	0.462286	0.615211	0.47295	0.046583	-0.118331	0.632587	1.35754	1.62268	1.13142	0.876844	1.47361	2.15096	2.24757	1.62353	0.886217	0.077695	-0.185584	-0.223927	-0.364576	0.082833	1.37305	2.35772	2.761	2.61328	1.66934	-0.060114	-1.47336	0.564495	5.24932	8.76128	7.68129	3.14224	0.167494	3.46139
69.8779	-1.19467	-0.764963	-0.609035	-0.929672	-0.798454	-1.0294	-1.73315	-1.95123	-0.640079	0.759167	0.881292	-0.313438	-1.01387	-0.205149	1.07853	1.63795	1.45106	0.687609	-0.183188	-0.729743	-0.586771	-0.519972	-0.565998	-0.807175	-0.145975	1.60579	2.97325	2.68956	1.28235	0.254587	-0.307636	-0.682787	-1.46879	-2.14287	-1.0864	1.26184	2.87681	3.61212	3.31114	1.60136	-1.21473	-3.05199	-1.0551	3.40563	6.81302	8.07056	7.30963	4.87234	3.93129
69.7476	-2.07196	-1.28184	-0.603461	-0.763412	-0.417636	-0.292384	-1.06143	-1.96084	-1.1179	0.681248	1.48374	0.316773	-0.901986	-0.182319	1.69166	2.68982	2.13009	0.776019	-0.459546	-1.28581	-1.66992	-2.13297	-2.48291	-2.4632	-1.13619	1.25069	2.89555	2.34146	0.661049	-0.232086	-0.316999	-0.600084	-1.85845	-2.81769	-1.49017	1.04909	2.86202	3.6492	3.08767	1.21442	-1.27988	-2.76383	-1.73896	0.830373	3.56799	6.99907	9.95169	9.3933	6.31809
69.6173	-2.60377	-1.36408	-0.212711	-0.334839	-0.050783	0.271031	-0.379384	-1.54306	-1.0685	0.695668	1.68696	0.427703	-1.11865	-0.451893	1.88389	3.25899	2.43947	0.631082	-0.863972	-1.75136	-2.3159	-3.02599	-3.65158	-3.47624	-1.86547	0.534856	1.93634	1.22228	-0.207684	-0.572811	-0.056126	-0.01165	-1.292	-2.3051	-1.2613	0.608775	2.16602	2.65453	1.76149	0.396726	-0.478208	-0.935105	-1.27734	-1.22509	0.78284	5.32108	9.62488	10.2256	7.15241
69.487	-2.40525	-0.748139	0.562311	0.212161	0.123092	0.475897	0.206413	-0.711411	-0.543423	0.627868	1.34035	0.138496	-1.31647	-0.728527	1.67287	3.25479	2.45728	0.443544	-1.20152	-1.91758	-2.22878	-2.89968	-3.75226	-3.56328	-1.99006	-0.040213	0.702537	-0.10872	-0.96806	-0.628309	0.41487	0.916711	0.031382	-0.908115	-0.598245	0.198516	1.26428	1.24811	0.044005	-0.47397	0.74553	1.61332	0.209914	-1.72447	-0.287772	4.15868	7.31338	7.45361	5.56897
69.3567	-1.60548	0.298748	1.38685	0.587535	-0.067995	0.182928	0.494699	0.18963	0.022101	0.140658	0.359254	-0.36927	-1.25721	-0.894558	0.998332	2.57203	2.17452	0.274122	-1.42837	-1.83795	-1.58069	-2.03371	-3.03799	-2.93106	-1.53081	-0.18758	-0.262189	-1.17204	-1.44578	-0.515876	0.773634	1.65192	1.35438	0.522549	0.027805	-0.037785	0.603982	0.149413	-1.22219	-1.03002	1.71413	3.62298	1.94024	-0.689449	0.356928	3.84925	4.74265	3.32391	2.68161
69.2264	-0.435926	1.43862	2.06025	0.793464	-0.401303	-0.322127	0.598294	0.97794	0.38205	-0.720429	-0.873236	-0.618824	-0.608377	-0.701255	0.139312	1.5196	1.84272	0.348407	-1.35398	-1.48398	-0.596717	-0.786004	-1.82905	-1.80105	-0.519335	0.348222	-0.422024	-1.47092	-1.39569	-0.214605	0.930013	1.89246	2.08163	1.37343	0.444813	0.147486	0.634158	0.036817	-1.27236	-0.81523	2.22046	4.37564	3.18587	1.19028	2.02976	4.24683	3.39133	0.565803	0.514446
69.0961	0.538135	2.083	2.24132	0.731022	-0.756281	-0.840232	0.520345	1.36236	0.271085	-1.84823	-2.00469	-0.427959	0.526499	-0.214295	-0.698525	0.387506	1.52916	0.593948	-1.09266	-1.11634	0.200841	0.237723	-0.685972	-0.627283	0.682113	1.33311	0.167758	-1.044	-0.937256	0.102873	0.755532	1.42001	1.78876	1.26935	0.527632	0.638865	1.22968	0.831572	-0.189016	0.095606	2.2477	3.75227	3.36721	2.66117	3.44376	4.62755	3.44295	0.388153	0.191712
68.9658	0.787617	1.78781	1.70188	0.312432	-1.10685	-1.27248	0.23696	1.16184	-0.371224	-2.99739	-2.7561	0.089538	1.72289	0.316875	-1.33746	-0.548025	1.19768	0.759365	-0.926276	-1.07567	0.315397	0.526886	-0.084753	0.187473	1.6334	2.25835	1.01297	-0.31368	-0.382574	0.254692	0.253453	0.335122	0.560724	0.343647	0.32066	1.11188	1.86944	1.85398	1.26127	1.20183	1.96129	2.31542	2.44063	2.71427	3.44237	4.21689	4.05281	2.15143	1.45987
68.8355	0.442873	0.856223	0.820264	-0.128982	-1.16294	-1.2833	0.088533	0.750693	-1.01311	-3.51328	-2.65241	0.957204	2.78957	0.943099	-1.31604	-0.750985	1.11953	0.913865	-0.785454	-1.23603	-0.129084	0.224716	0.115225	0.800302	2.37485	2.97399	1.83981	0.540088	0.31017	0.516019	-0.059982	-0.596495	-0.66882	-0.492856	0.351032	1.58753	2.32734	2.61801	2.47469	2.24272	1.93148	1.25442	1.21734	1.52316	2.02963	3.02956	4.44556	4.45712	3.46577
68.7052	-0.444338	-0.462308	-0.241665	-0.641836	-1.14809	-1.09419	-0.027322	0.204171	-1.47531	-3.31378	-1.8946	1.674	3.1814	1.30481	-0.781121	-0.335775	1.09683	0.77019	-0.918321	-1.70392	-1.11763	-0.658585	-0.138205	1.11547	2.70717	3.1064	2.10369	1.03752	0.862762	0.81923	-0.069181	-0.982078	-1.26455	-0.715207	0.676437	1.78219	2.18689	2.50244	2.72403	2.71511	2.18442	1.02103	0.206523	-0.321109	-0.18022	1.31551	3.85218	5.51908	4.80152
68.575	-1.53012	-1.68163	-1.17877	-1.18562	-1.24293	-0.932897	-0.175923	-0.335196	-1.63633	-2.54272	-0.857675	1.86763	2.65375	1.1762	-0.045695	0.380796	0.9694	0.247045	-1.34143	-2.34156	-2.34812	-1.88203	-0.730021	1.15596	2.63759	2.62175	1.65238	1.01799	1.18434	1.15848	0.261151	-0.631546	-0.866389	-0.107969	1.21981	1.63359	1.46198	1.48527	1.89952	2.47836	2.57554	1.49987	-0.274585	-1.82522	-1.92188	-0.138161	2.34543	4.57163	4.68237
68.4447	-2.24473	-2.20456	-1.55241	-1.49842	-1.35209	-0.791171	-0.230285	-0.612972	-1.39593	-1.42076	0.174992	1.57499	1.47908	0.650218	0.628047	1.11824	0.800766	-0.369794	-1.71196	-2.71428	-3.25722	-2.97813	-1.35649	1.10633	2.43473	1.91126	0.864374	0.765514	1.46511	1.65878	0.946203	0.411554	0.478793	1.19273	1.88874	1.40196	0.66791	0.229566	0.595333	1.82227	2.93225	2.28077	-0.082338	-2.09767	-2.01911	-0.396145	0.845956	2.29814	3.35001
68.3144	-2.38188	-1.92202	-1.29627	-1.50809	-1.44914	-0.745664	-0.24824	-0.688367	-1.03524	-0.48321	0.791404	0.887653	-0.002886	-0.239258	0.805851	1.42976	0.528431	-0.879472	-1.819	-2.62113	-3.58593	-3.75284	-1.9729	0.891709	2.15086	1.24092	0.079561	0.467579	1.69577	2.15776	1.63414	1.54565	1.99339	2.44046	2.291	1.17697	0.188243	-0.629619	-0.57109	0.922267	2.79247	2.65909	0.46732	-1.13445	-0.482511	0.677068	0.204918	-0.001665	1.4695
68.1841	-1.99095	-1.06141	-0.548406	-1.16928	-1.41001	-0.757688	-0.269501	-0.699012	-0.873633	-0.154957	0.791151	0.070198	-1.35202	-1.34006	0.263883	1.08883	0.175687	-1.08735	-1.52869	-2.02549	-3.29324	-4.13126	-2.57871	0.421332	1.77566	0.772536	-0.452785	0.221288	1.78866	2.43512	1.948	2.08214	2.73891	2.84223	2.10039	0.965917	0.192026	-0.695069	-1.11762	-0.062882	1.83258	2.19035	0.970843	0.422532	1.6807	2.43741	0.795768	-1.09942	-0.170495
68.0538	-1.08391	0.182171	0.648766	-0.265649	-0.86757	-0.492838	-0.077957	-0.539156	-0.853085	-0.320126	0.481768	-0.346433	-1.9783	-2.18801	-0.660206	0.425885	0.070859	-0.680158	-0.649205	-0.863049	-2.31973	-3.89845	-2.91536	-0.082725	1.49814	0.710494	-0.504154	0.166167	1.81345	2.53663	1.90162	1.83063	2.3423	2.20792	1.4483	0.895092	0.731336	0.178381	-0.700275	-0.75512	0.335163	1.09526	1.32641	1.92071	3.38512	4.06001	2.45758	-0.374916	-0.881
67.9235	-0.002406	1.34994	1.9403	1.03723	0.161254	0.077352	0.275832	-0.302525	-0.953495	-0.785816	0.109447	-0.220741	-1.79062	-2.58757	-1.6125	-0.237956	0.280634	0.206436	0.547955	0.503078	-1.01024	-3.16763	-2.93192	-0.533864	1.25772	0.824226	-0.374099	0.015831	1.56239	2.35406	1.49993	0.817839	0.821536	0.674695	0.475375	0.763575	1.31947	1.41602	0.349788	-1.04685	-1.2641	-0.283284	1.3375	2.6639	3.77686	4.65929	4.19217	1.48429	-0.751623
67.7932	0.841739	2.0136	2.86462	2.28844	1.31514	0.719422	0.576028	-0.155317	-1.12349	-1.29689	-0.17513	0.234955	-1.11703	-2.579	-2.28986	-0.668168	0.652367	1.12986	1.53384	1.52628	0.123531	-2.2407	-2.69186	-0.88936	0.905654	0.688438	-0.611134	-0.666529	0.772126	1.77759	0.827437	-0.621996	-1.30811	-1.24964	-0.618323	0.282719	1.30996	2.14245	1.32537	-1.01463	-2.47021	-1.54733	0.895197	2.32682	2.73052	3.84833	4.84544	3.08085	-0.357457
67.6629	1.31905	2.1143	3.18318	3.06523	2.18445	1.20849	0.715777	-0.104371	-1.16662	-1.5059	-0.214118	0.744689	-0.35954	-2.23633	-2.42031	-0.684608	1.02779	1.70582	1.93542	1.87977	0.762915	-1.35139	-2.2001	-1.00465	0.453649	0.077941	-1.53263	-2.03441	-0.553158	0.904142	0.141091	-1.87447	-3.14439	-2.78432	-1.49456	-0.579594	0.416752	1.80825	1.67703	-0.740118	-2.86305	-2.27809	0.185696	1.19995	0.881996	1.97517	3.89352	3.33782	-0.17342
67.5326	1.77086	2.10692	3.11024	3.29303	2.65336	1.61891	0.938762	0.167246	-0.691751	-0.973226	0.279254	1.30426	0.386128	-1.4519	-1.71596	-0.076866	1.48571	1.97708	1.91129	1.78714	1.06809	-0.429819	-1.25472	-0.530929	0.25851	-0.708432	-2.81754	-3.61614	-1.90134	0.189115	-0.078809	-2.17205	-3.6604	-3.05643	-1.61196	-1.33931	-0.90564	0.692364	1.51191	-0.074194	-2.13053	-2.03942	-0.201815	0.210826	-0.605799	0.052561	1.91679	2.34341	-0.041734
67.4023	2.04052	1.94235	2.43309	2.51512	2.2053	1.56165	0.997402	0.397072	-0.067205	-0.126044	0.858674	1.45209	0.620864	-0.750052	-0.759839	0.552451	1.55415	1.65342	1.34552	1.16508	0.811832	0.061035	-0.339637	0.14023	0.091112	-1.72486	-4.35756	-5.22304	-3.19622	-0.504632	-0.110984	-1.72172	-2.95359	-2.25386	-1.2034	-1.95481	-2.41667	-0.980808	0.786519	0.547515	-0.946031	-1.34787	-0.339468	-0.293391	-1.33346	-1.48707	-0.477389	0.512622	-0.028021
67.272	2.34579	1.91138	1.4739	0.987345	1.0414	1.24043	1.13892	0.726897	0.607878	0.805834	1.4248	1.33978	0.507894	-0.209235	0.126497	0.945339	1.29478	1.10444	0.760051	0.51343	0.316712	0.161506	0.412624	0.878184	0.073295	-2.50563	-5.43866	-6.15448	-3.94966	-0.971124	0.001023	-0.747871	-1.33788	-0.666938	-0.304451	-2.01104	-3.37889	-2.34626	0.103488	1.13164	0.240997	-0.570003	-0.112011	0.102721	-0.923748	-2.07602	-2.16777	-0.935305	0.310243
67.1417	2.65655	2.0233	0.499855	-0.861906	-0.458035	0.883965	1.5108	1.1717	1.09711	1.44285	1.80464	1.17163	0.294707	0.084953	0.578499	0.873945	0.82562	0.716088	0.596197	0.21986	-0.15109	-0.068587	0.800382	1.39247	0.14771	-2.74813	-5.53642	-5.97351	-3.92074	-1.17695	0.054571	0.20354	0.396505	1.02699	0.814901	-1.38298	-3.37259	-2.79984	-0.107165	1.61753	0.995936	-0.128152	0.314047	1.22756	0.404818	-1.62965	-2.5039	-1.14047	1.13178
67.0115	2.62272	1.94866	-0.418874	-2.63595	-1.95301	0.547221	1.98629	1.53493	1.08238	1.36809	1.74015	0.994759	0.081442	-0.019956	0.286935	0.188983	0.19548	0.608025	0.898949	0.296569	-0.563497	-0.647464	0.554413	1.27106	0.01353	-2.54796	-4.6686	-4.81207	-3.30573	-1.33046	-0.262964	0.479791	1.30687	2.0019	1.66507	-0.402935	-2.58591	-2.39261	0.063037	1.74145	0.979193	-0.331974	0.53832	2.32172	1.81338	-0.655473	-1.67171	-0.152679	2.06803
66.8812	2.10089	1.55717	-1.03787	-3.74136	-2.92307	0.408756	2.52662	1.83279	0.672919	0.673941	1.33386	0.991308	0.097648	-0.333562	-0.506289	-0.75179	-0.284075	0.906767	1.62119	0.733614	-0.751664	-1.28245	-0.175296	0.529787	-0.367598	-1.99556	-3.05013	-2.97314	-2.28721	-1.39807	-0.835315	0.01745	1.11657	2.01305	2.09192	0.652391	-1.33933	-1.41319	0.428374	1.50268	0.420928	-0.863568	0.523864	2.81594	2.58477	0.342813	-0.174296	1.51391	2.78938
66.7509	1.0123	0.768384	-1.26239	-3.86874	-3.13315	0.416342	2.90145	2.00383	0.093598	-0.344377	0.721734	1.11619	0.330166	-0.671353	-1.3872	-1.51714	-0.446387	1.41378	2.37285	1.2561	-0.707009	-1.7375	-1.13244	-0.640791	-0.992539	-1.38293	-1.26618	-1.07233	-1.21763	-1.36885	-1.42112	-0.892637	0.05879	1.20541	2.04778	1.43314	-0.159941	-0.44822	0.611887	0.94394	-0.275756	-1.25832	0.332215	2.39455	2.25515	0.850228	1.19608	2.95064	2.96526
66.6206	-0.482277	-0.293908	-1.09	-3.0318	-2.63484	0.395176	2.85329	1.98882	-0.358686	-1.25887	0.079235	1.20044	0.621045	-0.855205	-1.896	-1.74022	-0.272429	1.7814	2.68934	1.54666	-0.481409	-1.83907	-1.97023	-1.8615	-1.71425	-0.976392	0.070821	0.304083	-0.394744	-1.18852	-1.70039	-1.69929	-1.21126	0.06986	1.66179	1.76063	0.573463	0.03965	0.382879	0.270942	-0.647413	-1.13549	0.112002	1.23467	0.988772	0.695461	1.83494	3.43196	2.5495
66.4903	-1.94418	-1.27833	-0.556589	-1.50653	-1.6668	0.209885	2.27857	1.79515	-0.421202	-1.66375	-0.399331	1.10625	0.818154	-0.734729	-1.70065	-1.25169	0.151945	1.74701	2.32219	1.4542	-0.10987	-1.49236	-2.3379	-2.66721	-2.24686	-0.846974	0.635278	0.885297	0.089526	-0.768296	-1.41185	-1.85977	-1.94665	-0.788548	1.20549	1.74136	0.849011	0.003281	-0.15417	-0.184119	-0.361513	-0.390013	0.021537	-0.087519	-0.476655	0.159987	1.63108	2.81817	1.8417
66.36	-2.9151	-1.85211	0.168402	0.17847	-0.632413	-0.228424	1.21672	1.40406	-0.092574	-1.45517	-0.657822	0.734798	0.781245	-0.339101	-0.845055	-0.250173	0.596576	1.19901	1.29691	0.978924	0.303015	-0.806795	-2.10592	-2.78632	-2.3841	-0.945367	0.420972	0.714108	0.263786	-0.151203	-0.59711	-1.22433	-1.78611	-1.03279	0.882377	1.60684	0.907024	-0.266761	-0.696075	-0.227104	0.509258	0.683505	0.078293	-1.01041	-1.38153	-0.323677	0.879579	1.51839	1.23774
66.2297	-3.13727	-1.87863	0.808833	1.42004	0.045366	-0.914708	-0.147187	0.775383	0.341271	-0.895735	-0.799669	0.075728	0.433933	0.109138	0.244572	0.768515	0.779089	0.228261	-0.105961	0.233628	0.572957	-0.081769	-1.44061	-2.28403	-2.14332	-1.1987	-0.336475	0.047624	0.18627	0.433258	0.353548	-0.159926	-0.959346	-0.768422	0.706125	1.52751	1.01978	-0.380359	-0.952614	0.037833	1.45118	1.52026	0.144822	-1.30796	-1.46108	-0.53686	0.007859	0.184857	0.960908
66.0994	-2.50943	-1.31539	1.25172	1.94058	0.255634	-1.56583	-1.35098	0.074065	0.628896	-0.300256	-0.835325	-0.593448	-0.024877	0.466965	1.1382	1.42941	0.687014	-0.718643	-1.29188	-0.441893	0.673834	0.49981	-0.539183	-1.34548	-1.59931	-1.40686	-1.1305	-0.611003	0.073067	0.833155	1.05442	0.822919	0.050119	-0.261258	0.694973	1.67917	1.47286	0.074479	-0.630355	0.452581	1.95464	1.7562	0.205407	-0.957835	-0.863216	-0.43448	-0.520276	-0.4975	1.11805
65.9691	-1.37682	-0.464509	1.35131	1.64532	-0.017456	-1.98033	-2.06239	-0.59414	0.46927	-0.094093	-0.881126	-1.05419	-0.447288	0.502292	1.37788	1.43222	0.364292	-1.26816	-1.85115	-0.869324	0.510559	0.716843	0.234125	-0.417084	-1.09345	-1.58797	-1.66268	-0.972504	-0.028557	0.813631	1.08337	1.12415	0.574305	0.017599	0.653277	1.91337	2.15437	1.05048	0.173735	0.689601	1.58445	1.17019	0.144797	-0.302306	-0.156759	-0.322285	-0.673798	-0.423674	1.41594
65.8388	-0.179391	0.371987	1.19198	0.844681	-0.512189	-1.93546	-2.00787	-0.993323	-0.115217	-0.390156	-0.887908	-1.04213	-0.606751	0.20173	0.892652	0.889718	0.091416	-1.09271	-1.54058	-0.899467	0.17399	0.607631	0.712302	0.198295	-0.874766	-1.76052	-1.7562	-0.8571	-0.032332	0.38141	0.395038	0.577639	0.333947	-0.144642	0.479192	2.03895	2.80876	2.24871	1.19846	0.627967	0.431902	-0.013756	-0.004099	0.361713	0.280812	-0.388703	-0.608721	0.105138	1.52722
65.7085	0.584309	0.870252	0.887966	-0.054399	-0.977382	-1.45515	-1.25077	-1.00419	-0.923323	-1.0791	-0.819255	-0.528057	-0.45758	-0.374307	-0.129282	0.104022	0.087039	-0.221862	-0.537444	-0.606763	-0.228718	0.300612	0.840912	0.324318	-1.11904	-2.04262	-1.52701	-0.365722	0.040894	-0.344507	-0.791716	-0.59817	-0.555594	-0.737215	0.08101	1.80948	3.06237	3.14781	1.99746	0.254838	-1.07019	-1.35706	-0.202207	0.785073	0.324141	-0.677129	-0.61437	0.50693	1.17487
65.5782	0.571218	0.812963	0.517982	-0.739162	-1.28947	-0.814137	-0.183646	-0.692428	-1.67252	-1.89301	-0.697842	0.242515	-0.167207	-1.12615	-1.35348	-0.616369	0.364735	0.946031	0.638803	-0.242809	-0.614122	-0.058538	0.670629	-0.03587	-1.84098	-2.55497	-1.27512	0.204953	0.086683	-1.19209	-2.11132	-1.93454	-1.68511	-1.57395	-0.591582	1.07011	2.642	3.27696	2.14519	-0.376399	-2.40517	-2.41111	-0.420217	0.832285	0.045652	-1.09924	-0.893049	0.321675	0.319208
65.448	-0.015879	0.41115	0.325982	-0.878121	-1.24789	-0.172853	0.870494	-0.057547	-1.89612	-2.30402	-0.388315	1.0755	0.197679	-1.7153	-2.22718	-0.891804	0.930547	2.04914	1.60488	0.128413	-0.713075	-0.138893	0.547478	-0.484632	-2.63395	-3.0772	-1.05808	0.755406	0.200289	-1.78484	-2.99691	-2.73737	-2.37427	-2.19684	-1.29638	0.088868	1.76463	2.68722	1.6781	-0.953643	-3.00554	-2.6916	-0.426702	0.725486	-0.197599	-1.31271	-1.2098	-0.270537	-0.56094
65.3177	-0.823469	-0.102326	0.318472	-0.541072	-0.932877	0.205169	1.49031	0.652676	-1.45781	-2.07486	0.01337	1.59427	0.406333	-1.99926	-2.52131	-0.749644	1.46692	2.62321	1.98971	0.362818	-0.48755	0.131711	0.644235	-0.720253	-3.13534	-3.40558	-0.936214	1.1204	0.316888	-2.01371	-3.23522	-2.73249	-2.33701	-2.42093	-1.90839	-0.862455	0.7321	1.61661	0.776394	-1.32898	-2.77938	-2.19459	-0.219251	0.597376	-0.26248	-1.21575	-1.34387	-0.869876	-1.01462
65.1874	-1.30351	-0.372279	0.487148	0.075928	-0.431671	0.286974	1.54166	1.25348	-0.40292	-1.16368	0.40945	1.59606	0.378375	-1.86542	-2.1969	-0.381647	1.69211	2.51743	1.79722	0.493562	0.053643	0.746384	1.08449	-0.470193	-2.97303	-3.2236	-0.749935	1.31103	0.419291	-1.87263	-2.83312	-1.97788	-1.61779	-2.21581	-2.26571	-1.44641	-0.036738	0.546437	-0.143685	-1.36127	-1.8846	-1.16904	0.156329	0.591991	-0.066795	-0.78765	-1.06371	-0.957126	-0.695832
65.0571	-1.13751	-0.246674	0.664018	0.598838	0.044783	0.108453	1.05198	1.52975	0.89465	0.084689	0.560249	0.953945	0.045511	-1.43332	-1.55272	-0.185696	1.34021	1.78469	1.20341	0.513582	0.671567	1.44793	1.71218	0.213778	-2.10619	-2.43299	-0.409379	1.28451	0.34955	-1.61422	-2.14527	-0.965772	-0.703501	-1.85904	-2.40529	-1.60943	-0.402739	-0.227023	-0.829913	-1.15894	-0.792123	-0.131617	0.463824	0.601616	0.200739	-0.266732	-0.468397	-0.422072	0.23456
64.9268	-0.2056	0.344322	0.797713	0.844391	0.437147	-0.076194	0.364774	1.51019	2.08331	1.27812	0.376258	-0.146404	-0.435528	-0.800922	-0.863136	-0.348854	0.501875	0.837886	0.631531	0.536563	1.17868	2.02642	2.3529	1.17594	-0.657784	-1.03832	0.205218	1.12193	0.076518	-1.40644	-1.46852	-0.134799	-0.025786	-1.55196	-2.32811	-1.40848	-0.367655	-0.521978	-1.10852	-0.840617	0.126432	0.6144	0.634242	0.547086	0.361519	0.158101	0.25127	0.553199	1.37604
64.7965	1.19631	1.20166	0.825386	0.744846	0.690159	-0.08994	-0.189458	1.2823	2.81555	1.98597	-0.192802	-1.43963	-0.915391	-0.160818	-0.394014	-0.887907	-0.551118	0.093005	0.371336	0.56093	1.34654	2.23509	2.72816	2.06942	0.966051	0.652637	0.986583	0.827114	-0.423175	-1.38462	-1.03767	0.221744	0.149952	-1.43264	-2.14148	-1.12643	-0.198248	-0.466748	-1.0777	-0.63524	0.575164	0.952276	0.673189	0.32586	0.196611	0.276431	0.766296	1.45176	2.14678
64.6662	2.48716	1.94199	0.696621	0.368513	0.763612	0.079185	-0.440725	0.944128	2.88144	1.92622	-1.10636	-2.65762	-1.30044	0.286984	-0.27453	-1.61505	-1.45903	-0.205454	0.456356	0.482871	1.01809	1.90388	2.59917	2.53688	2.26523	2.156	1.66017	0.384416	-1.07956	-1.54135	-0.892615	0.130498	-0.089009	-1.45345	-1.96715	-1.08044	-0.2188	-0.33575	-0.957159	-0.712281	0.473991	0.979228	0.686721	-0.024146	-0.320045	0.037566	0.847624	1.76743	2.13905
64.5359	3.25693	2.35249	0.576647	0.066251	0.836013	0.47507	-0.245633	0.747629	2.46686	1.27413	-2.02341	-3.40161	-1.37783	0.605174	-0.266347	-2.03247	-1.73432	0.113281	0.86354	0.356171	0.377166	1.20762	2.0774	2.57322	3.05337	3.20654	2.12272	0.021928	-1.5112	-1.52977	-0.697511	0.085944	-0.167105	-1.21698	-1.68801	-1.25492	-0.421753	-0.166263	-0.739962	-0.888955	0.159171	1.0643	0.974939	-0.119333	-0.722054	-0.168777	0.705437	1.48444	1.5148
64.4056	3.08199	2.10535	0.389429	-0.069838	0.857158	0.812417	0.115332	0.626367	1.68559	0.214492	-2.78021	-3.62528	-1.24608	0.712413	-0.264488	-1.93508	-1.3421	0.731986	1.20029	0.037653	-0.481712	0.240189	1.23211	2.17539	3.17004	3.51122	2.16402	-0.192256	-1.52013	-1.19475	-0.303673	0.39737	0.290442	-0.559528	-1.36589	-1.6529	-0.807205	-0.072014	-0.544115	-1.08882	-0.171358	1.25252	1.48464	0.198345	-0.621123	-0.028422	0.551749	0.752234	0.554762
64.2753	1.94253	1.12957	0.073874	-0.029553	0.802696	0.86395	0.33291	0.476447	0.76027	-0.901948	-3.19691	-3.37909	-1.01953	0.634342	-0.144903	-1.29382	-0.490888	1.24037	1.14588	-0.493226	-1.35194	-0.774972	0.308428	1.57261	2.76236	3.10113	1.81006	-0.131503	-0.959621	-0.454814	0.349664	1.18956	1.41353	0.527109	-1.01262	-2.08479	-1.18216	-0.000777	-0.376549	-1.21021	-0.386026	1.43778	2.02406	0.92582	0.21145	0.696282	0.684659	0.011854	-0.299813
64.145	0.253836	-0.321366	-0.357713	0.131487	0.709244	0.607387	0.266067	0.261771	-0.022811	-1.66218	-3.10294	-2.7392	-0.742122	0.509511	0.190344	-0.255379	0.48504	1.36279	0.645675	-1.08021	-1.96023	-1.52319	-0.331158	1.1497	2.22913	2.33778	1.3396	0.342406	0.188509	0.648579	1.1987	2.31694	2.97503	1.8554	-0.581673	-2.25292	-1.27084	0.19939	-0.154081	-1.17882	-0.472341	1.46346	2.38516	1.87037	1.62907	1.96809	1.30824	-0.233245	-0.656425
64.0147	-1.38	-1.81804	-0.870491	0.252358	0.582975	0.167008	-0.050626	-0.006185	-0.465695	-1.80809	-2.47119	-1.85435	-0.449888	0.450098	0.6927	0.842031	1.19685	1.00787	-0.138931	-1.53215	-2.14535	-1.7838	-0.429418	1.18892	1.94637	1.66047	1.05488	1.18403	1.66313	1.85454	1.99428	3.33343	4.3733	3.00521	-0.095962	-2.00118	-0.984021	0.545287	0.129648	-1.05135	-0.582712	1.15453	2.36881	2.64509	3.04555	3.32967	2.27379	0.190041	-0.453541
63.8845	-2.47091	-2.95462	-1.44482	0.094314	0.333656	-0.3138	-0.486507	-0.306054	-0.55276	-1.36755	-1.48763	-0.96641	-0.230648	0.439571	1.14185	1.56261	1.31634	0.245016	-0.969851	-1.7629	-1.96063	-1.55537	0.006853	1.68236	2.0386	1.33125	1.06253	2.07277	2.9315	2.73231	2.38447	3.67547	4.87215	3.46498	0.3037	-1.448	-0.538974	0.817452	0.335212	-0.982409	-0.915178	0.404495	1.84967	2.84169	3.73848	4.09622	3.07625	0.959515	-0.010222
63.7542	-2.77145	-3.42209	-1.99506	-0.481882	-0.133046	-0.706891	-0.847849	-0.562528	-0.373782	-0.567303	-0.438035	-0.297238	-0.160816	0.393637	1.29903	1.60789	0.759557	-0.697447	-1.61067	-1.78542	-1.58579	-0.999966	0.749967	2.36851	2.36736	1.36246	1.24433	2.55321	3.43025	2.91029	2.14213	3.00837	4.02639	2.93158	0.465058	-0.882501	-0.305132	0.71052	0.28431	-1.07535	-1.50769	-0.69329	0.896392	2.30569	3.33224	3.79875	3.16442	1.46901	0.208471
63.6239	-2.00322	-2.76824	-2.04432	-1.09665	-0.523979	-0.633597	-0.658283	-0.360143	0.259826	0.606949	0.727729	0.349918	0.052183	0.5467	1.35747	1.28071	0.055146	-1.20265	-1.5957	-1.35621	-0.88858	-0.027559	1.78612	3.18832	2.95273	1.87516	1.65912	2.57697	3.15727	2.59317	1.63639	1.77412	2.29606	1.84168	0.6627	-0.244571	-0.219903	0.392816	0.226247	-0.976383	-1.84842	-1.49295	0.144331	1.61197	2.39239	2.84652	2.65108	1.5713	0.244081
63.4936	-0.907177	-1.54773	-1.89176	-1.96574	-1.2284	-0.596395	-0.361368	-0.126108	0.740906	1.411	1.36966	0.509008	-0.031138	0.389459	0.887142	0.371543	-0.866939	-1.50502	-1.39476	-1.03943	-0.44826	0.683472	2.33863	3.34435	3.02011	2.10837	1.57902	1.58384	1.72453	1.50587	0.701384	0.049544	-0.079667	0.24853	0.531699	-0.075791	-0.707437	-0.45116	-0.193837	-1.01647	-2.102	-2.02479	-0.399519	0.8801	1.20482	1.41814	1.39725	0.809586	-0.260866
63.3633	0.481566	0.291232	-1.10603	-2.40585	-1.73	-0.354463	0.249302	0.409569	1.27689	2.01019	1.78782	0.627752	0.001883	0.285347	0.405009	-0.372156	-1.26367	-1.18938	-0.801613	-0.565671	0.070468	1.34723	2.57965	3.04363	2.7525	2.17485	1.24089	0.18101	-0.053798	0.397689	0.074759	-1.11247	-1.79198	-0.800646	0.625312	0.119907	-1.0705	-1.05046	-0.36246	-0.693808	-1.68477	-1.59377	0.051752	1.12008	1.00432	0.755585	0.491777	0.063922	-0.497015
63.233	1.52046	2.03242	-0.048635	-2.43688	-2.11645	-0.313974	0.635638	0.765591	1.44805	2.05054	1.75142	0.557462	-0.065244	0.006953	-0.160081	-0.880263	-1.2092	-0.664436	-0.316164	-0.26447	0.429427	1.63655	2.2308	2.10647	1.92268	1.7315	0.475017	-1.38699	-1.79624	-0.596717	-0.258536	-1.47981	-2.361	-1.03898	0.855243	0.320892	-1.13237	-1.21099	-0.283	-0.204604	-0.831993	-0.40884	1.38989	2.4536	2.10044	1.27618	0.414723	-0.201334	-0.208569
63.1027	1.99842	3.25579	1.06066	-1.96748	-2.22305	-0.525897	0.571732	0.725446	1.17396	1.58768	1.38826	0.42293	-0.172284	-0.355069	-0.620124	-0.969294	-0.74413	-0.166546	-0.118411	-0.137621	0.682251	1.59538	1.47491	0.856561	0.808711	0.946634	-0.396527	-2.51506	-2.89347	-1.20427	-0.265043	-0.958149	-1.56346	-0.310831	1.30599	0.736672	-0.583816	-0.658969	0.18312	0.434076	0.315007	1.28433	3.40235	4.78679	4.50277	3.14097	1.52758	0.520556	0.882138
62.9724	1.89169	3.6921	1.93711	-1.11718	-1.98577	-0.936819	-0.01834	0.173049	0.475678	0.780177	0.850235	0.28989	-0.287451	-0.705653	-0.868476	-0.676406	-0.121229	0.062822	-0.286936	-0.17218	0.827454	1.30509	0.582396	-0.296892	-0.205276	0.141036	-0.988523	-2.7789	-3.03762	-1.3885	-0.141321	0.091416	0.181987	1.06445	1.88213	1.36923	0.52838	0.497344	0.923607	1.07854	1.47084	3.00102	5.52039	7.46963	7.54654	5.82939	3.54122	2.14666	2.56598
62.8421	1.17747	3.15658	2.19119	-0.317767	-1.6279	-1.56439	-1.15762	-0.968171	-0.643934	-0.294504	0.125729	0.002644	-0.560206	-1.11408	-1.03512	-0.350515	0.184427	-0.262879	-0.922992	-0.505301	0.653681	0.698879	-0.33959	-1.15712	-0.919155	-0.487951	-1.16539	-2.24783	-2.45458	-1.43825	-0.300521	0.927013	1.90147	2.32063	2.21698	1.87087	1.68525	1.69105	1.50652	1.38851	2.18445	4.10184	6.92721	9.40982	9.9839	8.19894	5.51714	3.9126	4.11379
62.7118	0.391981	2.18013	2.05356	0.430086	-1.01368	-1.9384	-2.23607	-2.10979	-1.5978	-1.0695	-0.364462	-0.177143	-0.694936	-1.21261	-0.84895	0.075056	0.24316	-0.811707	-1.57143	-0.817555	0.388317	0.144338	-0.832459	-1.25856	-0.842459	-0.408565	-0.568555	-0.905433	-1.22368	-1.23269	-0.581864	1.34868	3.07785	3.15034	2.38999	2.26694	2.70281	2.73469	1.96483	1.53775	2.5575	4.59985	7.45307	10.099	11.05	9.52358	6.8819	5.3364	5.20437
62.5815	-0.241285	1.12765	1.61465	0.89289	-0.368074	-1.96233	-2.92191	-2.88539	-2.0851	-1.34223	-0.565818	-0.314423	-0.718613	-0.991412	-0.391919	0.409087	-0.012465	-1.43444	-2.06355	-1.09607	-0.014573	-0.335782	-0.904672	-0.689297	-0.032626	0.37536	0.581741	0.711775	0.151465	-0.879497	-0.905359	1.19019	3.27477	3.23563	2.29542	2.37461	3.25038	3.34678	2.2326	1.56736	2.5894	4.51394	7.03324	9.27668	10.2654	9.28045	7.18132	5.96131	5.56244
62.4512	-0.683204	0.239666	0.964092	0.8771	0.005224	-1.76279	-3.11339	-3.11987	-2.02417	-1.15469	-0.605024	-0.567562	-0.772268	-0.613713	0.112702	0.453667	-0.589699	-2.04535	-2.38433	-1.41646	-0.625284	-0.850218	-0.812768	0.152292	1.127	1.51518	1.76944	1.93753	1.16025	-0.463951	-1.10409	0.581111	2.51258	2.58776	1.91968	2.1362	3.24509	3.52163	2.41915	1.6129	2.40653	4.04467	5.94453	7.31522	7.9851	7.71732	6.60484	5.88835	5.36959
62.321	-0.784312	-0.185001	0.412832	0.563617	0.123188	-1.35197	-2.70672	-2.64809	-1.33736	-0.517752	-0.465265	-0.842183	-0.779415	-0.092736	0.632225	0.323155	-1.18922	-2.388	-2.38555	-1.60948	-1.2083	-1.29294	-0.664381	0.996968	2.34833	2.72281	2.66289	2.50948	1.74063	0.218284	-0.766554	0.107418	1.47237	1.78528	1.63826	1.94472	3.16984	3.79769	3.02244	2.12119	2.4954	3.76618	4.98324	5.37737	5.6043	6.1166	6.24559	6.061	5.47686
62.1907	-0.671982	-0.249262	0.006018	0.062142	-0.039677	-0.958342	-1.98146	-1.75304	-0.371695	0.207817	-0.360096	-1.18473	-0.838745	0.331923	0.944799	0.008949	-1.7029	-2.48745	-2.18037	-1.66994	-1.66307	-1.72178	-0.719938	1.44813	3.1759	3.51335	2.87907	2.28036	1.88115	1.14397	0.163003	0.126295	0.76384	1.32097	1.70256	2.11895	3.477	4.61179	4.30817	3.27989	3.14561	4.07402	4.82836	4.58997	4.59766	5.88702	7.2546	7.46368	6.63209
62.0604	-0.384306	-0.083457	-0.177067	-0.335686	-0.241149	-0.609382	-1.15662	-0.739887	0.53065	0.744335	-0.343975	-1.45208	-0.878089	0.582852	1.02145	-0.311046	-1.93352	-2.29959	-1.76073	-1.43699	-1.74396	-1.99897	-0.959741	1.449	3.46739	3.70814	2.44408	1.55202	1.87432	2.3257	1.63025	0.882631	0.92868	1.68277	2.46244	3.08473	4.6754	6.36871	6.48472	5.27509	4.70172	5.44601	6.17838	5.94166	6.1851	8.22361	10.5899	10.9228	9.41397
61.9301	0.177353	0.28073	0.012462	-0.236167	-0.048988	-0.084335	-0.25023	0.235265	1.20084	1.0333	-0.260758	-1.3419	-0.664759	0.787045	1.05816	-0.306203	-1.6202	-1.6812	-0.976509	-0.652478	-1.1479	-1.82406	-1.07971	1.29789	3.4373	3.50285	1.7709	0.915381	2.14566	3.77228	3.48034	2.40193	2.20562	3.14835	4.22505	5.1858	7.07754	9.21887	9.604	8.26179	7.50029	8.33255	9.52355	9.90666	10.7985	13.5062	16.4617	16.5831	13.8772
61.7998	0.500552	0.264825	0.079945	0.018036	0.276811	0.290433	0.241843	0.557637	1.04094	0.587141	-0.480242	-1.19648	-0.588775	0.536686	0.723405	-0.281075	-1.18596	-1.11326	-0.292549	0.231368	-0.324882	-1.53846	-1.30679	0.823129	2.86865	2.69671	0.79602	0.308472	2.38083	4.80637	4.86553	3.84679	3.80718	5.03202	6.46192	7.86918	9.99926	12.3317	12.8934	11.691	11.1422	12.3424	14.2812	15.5951	17.2596	20.4217	23.4518	23.0306	18.778
61.6695	0.711341	0.051918	0.170452	0.55327	0.927292	0.79398	0.576222	0.455184	0.33578	-0.238245	-0.681218	-0.808301	-0.456017	0.106834	0.352472	0.017339	-0.495484	-0.466376	0.41212	1.25147	0.738871	-0.956976	-1.28609	0.467744	2.22294	1.8024	0.035878	0.083826	2.70384	5.39537	5.65691	4.95619	5.3586	7.05042	9.05717	10.9502	13.1139	15.3273	16.1306	15.5633	15.6743	17.3758	19.9842	22.085	24.2775	27.4907	30.039	28.8069	23.0451
61.5392	0.402184	-0.606004	-0.099158	0.806947	1.34699	1.05066	0.505227	-0.22482	-0.962618	-1.47386	-1.07381	-0.601105	-0.662762	-0.746503	-0.2817	0.200869	-0.013379	-0.177165	0.661708	1.80003	1.41352	-0.549795	-1.335	0.002579	1.3553	0.746622	-0.698848	-0.184988	2.58194	5.10152	5.43048	5.1201	6.04798	8.40132	11.2651	13.6192	15.5743	17.4394	18.6712	19.2696	20.3686	22.4583	25.2721	27.6061	29.8098	32.5482	34.1235	31.9333	25.1314
61.4089	0.026073	-1.0868	-0.280892	0.977192	1.68575	1.38222	0.555966	-0.765434	-1.99665	-2.29119	-1.08397	-0.224311	-0.791282	-1.43937	-0.642953	0.613084	0.58381	0.125677	0.782965	2.0923	1.9097	-0.024542	-1.08288	-0.142092	0.816885	0.148233	-0.954828	-0.234594	2.32847	4.50407	4.86556	4.87779	6.23059	9.33643	13.2248	16.0008	17.6364	19.1115	20.9267	22.9454	25.0664	27.2112	29.5459	31.3578	32.9777	34.7749	35.1094	31.9953	24.8933
61.2786	-0.221899	-1.12779	-0.258146	0.985732	1.7998	1.72325	0.83635	-0.854361	-2.31611	-2.29529	-0.545285	0.355661	-0.709724	-1.72108	-0.592228	1.21891	1.28515	0.494628	0.819493	2.13277	2.24128	0.61015	-0.553005	0.027047	0.707644	0.146701	-0.717107	-0.104987	2.06466	4.00277	4.48355	4.71922	6.31047	10.0696	14.903	18.1053	19.5706	20.8241	23.1742	26.339	29.127	30.9059	32.1347	32.761	33.3334	33.9788	33.1543	29.3667	22.7004
61.1483	-0.617555	-1.1001	-0.468034	0.353917	1.17502	1.51242	0.838499	-0.873308	-2.22242	-1.85067	0.063599	0.681376	-0.762526	-1.90073	-0.580596	1.45273	1.56469	0.481032	0.378677	1.57237	2.06218	0.903587	-0.276102	-0.042281	0.518117	0.228751	-0.518436	-0.233712	1.52874	3.47647	4.23788	4.67291	6.34417	10.4529	15.8799	19.5752	21.2777	22.6092	25.1682	28.6692	31.4484	32.5034	32.3135	31.4508	30.8123	30.4385	28.8692	24.8376	19.0974
61.018	-0.87653	-0.947885	-0.820408	-0.693907	0.054397	0.850779	0.574866	-0.820674	-1.73774	-1.04152	0.693594	0.871246	-0.728843	-1.80066	-0.543457	1.34841	1.48187	0.224301	-0.284565	0.757926	1.6906	1.04124	-0.155385	-0.290552	0.263199	0.360354	-0.302872	-0.378628	1.05868	3.1997	4.39199	5.12199	6.80609	10.8239	16.3221	20.5995	23.0508	24.744	26.9886	29.7681	31.7791	31.9167	30.4235	28.2574	26.6218	25.6239	23.865	20.0768	15.413
60.8877	-0.742936	-0.665629	-1.18983	-1.78513	-1.13038	0.005776	0.134631	-0.749035	-1.05157	-0.115924	1.24793	1.06295	-0.409416	-1.30181	-0.38424	1.05954	1.18662	-0.066785	-0.828535	0.114394	1.47832	1.26964	0.015328	-0.532461	0.014446	0.531035	0.062097	-0.226663	0.943585	3.24294	4.92634	6.12521	7.82801	11.3003	16.3584	21.2527	24.829	27.006	28.4158	29.6203	30.3311	29.564	27.2463	24.3747	22.258	21.0924	19.5747	16.4171	12.7102
60.7575	-0.27985	-0.454377	-1.61374	-2.71217	-2.11455	-0.870385	-0.502729	-0.883657	-0.597419	0.440796	1.4251	1.14013	0.072946	-0.591424	-0.191124	0.625072	0.689991	-0.371477	-1.14166	-0.220265	1.45491	1.56998	0.252577	-0.728633	-0.316906	0.557402	0.501135	0.238913	1.09168	3.27185	5.37942	7.19272	8.91322	11.4982	15.7935	21.2212	25.9559	28.4994	28.7829	28.147	27.4846	26.032	23.5379	20.7173	18.7041	17.6685	16.5215	14.1711	11.1977
60.6272	0.389197	-0.380047	-2.00311	-3.25135	-2.66112	-1.56072	-1.20128	-1.26009	-0.608031	0.362386	1.08379	1.00134	0.531553	0.129562	0.032899	0.203786	0.120103	-0.615004	-1.14497	-0.210271	1.54524	1.87013	0.57987	-0.779777	-0.706629	0.379738	0.955221	0.934415	1.31611	2.97476	5.32706	7.75657	9.40419	10.9548	14.4462	20.194	25.7091	28.2903	27.5265	25.4958	23.8817	22.1275	20.046	17.8885	16.344	15.4419	14.4991	12.9164	10.5066
60.4969	1.05243	-0.418403	-2.2327	-3.30135	-2.71255	-1.94254	-1.79558	-1.77451	-1.07817	-0.344142	0.243168	0.534482	0.706401	0.633089	0.280644	-0.061052	-0.388101	-0.764904	-0.89297	0.006056	1.54191	1.98821	0.920138	-0.651847	-1.09636	0.002665	1.30386	1.63215	1.38325	2.1873	4.54346	7.38568	8.75616	9.33298	12.2254	17.9984	23.6159	25.8165	24.4361	21.9741	20.1482	18.5394	17.2279	15.9956	14.8964	13.8516	12.8115	11.8268	9.93018
60.3666	1.62331	-0.35433	-2.06497	-2.77562	-2.25789	-1.89933	-2.03785	-2.11144	-1.64381	-1.26632	-0.775887	-0.180159	0.510792	0.870761	0.646762	0.019808	-0.617116	-0.7152	-0.418619	0.325448	1.35206	1.84978	1.25117	-0.262839	-1.28118	-0.381433	1.53468	2.20054	1.29158	1.14443	3.26195	6.13858	6.97522	6.79302	9.39485	14.8964	19.8859	21.3599	19.957	18.1258	16.8474	15.7513	15.269	14.8475	13.8482	12.2746	10.907	10.3309	8.96857
60.2363	1.79583	-0.276528	-1.64265	-2.00555	-1.68695	-1.72917	-2.08474	-2.27539	-2.13334	-2.14408	-1.84313	-1.23915	-0.279071	0.611973	0.887252	0.212751	-0.740826	-0.712193	-0.095966	0.366725	0.697712	1.17763	1.25351	0.113332	-1.36446	-0.846114	1.37873	2.3034	0.929237	0.025331	1.70655	4.18157	4.2965	3.63376	6.17794	11.1814	15.0371	15.6416	14.6902	14.1884	13.9507	13.5401	13.6927	13.7155	12.4076	10.0733	8.3696	8.06047	7.20642
60.106	1.72183	-0.00689	-0.891697	-1.04673	-1.05431	-1.44307	-1.87026	-2.04744	-2.10862	-2.43928	-2.50183	-2.27326	-1.33053	0.10758	1.06939	0.511619	-0.696519	-0.695839	0.072754	0.201785	-0.172998	0.21549	1.0339	0.53232	-1.1502	-1.13034	0.999644	2.11173	0.680331	-0.577093	0.541229	2.27748	1.66819	0.775956	3.29275	7.67758	10.3024	10.1395	9.75498	10.6165	11.4916	11.7293	12.1922	12.2221	10.4112	7.46827	5.67902	5.54605	5.0263
59.9757	1.10427	-0.012857	-0.393658	-0.498054	-0.890696	-1.57595	-1.94575	-1.90437	-1.89538	-2.40668	-2.97772	-3.3931	-2.68152	-0.822763	0.725596	0.324352	-1.02625	-1.14595	-0.371245	-0.497556	-1.38868	-1.15184	0.288881	0.540425	-1.04772	-1.5554	0.122486	1.40538	0.410673	-0.760876	-0.248428	0.639438	-0.468128	-1.42718	0.874444	4.62156	6.33642	5.69411	5.5726	7.17125	8.84114	9.56538	10.0199	9.70505	7.53979	4.57578	3.12233	3.08138	2.57766
59.8454	0.852425	0.342929	0.400377	0.266682	-0.470348	-1.42773	-1.69488	-1.27174	-0.922117	-1.46802	-2.55232	-3.60128	-3.18289	-1.17892	0.585641	0.2579	-1.11376	-1.36079	-0.650988	-0.827637	-1.89014	-1.824	-0.054349	0.853813	-0.414695	-1.38559	-0.34816	1.13256	0.959862	0.17265	0.124358	0.322452	-0.895175	-1.86591	-0.088352	3.06878	4.44325	3.66617	3.247	4.61768	6.56358	7.59422	7.81117	6.97362	4.87925	2.7198	1.99608	1.91534	1.09426
59.7151	0.286591	0.157454	0.550309	0.415091	-0.54606	-1.75833	-1.96047	-1.12464	-0.326484	-0.81915	-2.22525	-3.5762	-3.34551	-1.55132	-0.065337	-0.463488	-1.76253	-2.08265	-1.42948	-1.38919	-2.22059	-2.28275	-0.566804	0.706786	-0.167521	-1.45071	-1.01981	0.674477	1.43446	1.09695	0.623573	0.496693	-0.426081	-1.43398	-0.446743	2.19969	3.79101	3.15187	1.92789	2.2612	4.02206	5.20819	5.05805	3.72126	2.21886	1.56206	1.70622	1.38596	0.095005
59.5848	0.097565	0.055425	0.688221	0.635254	-0.417249	-1.84019	-2.04465	-0.927154	0.175346	-0.273264	-1.65591	-2.77633	-2.52813	-1.264	-0.467782	-1.05188	-2.23488	-2.57497	-1.94168	-1.46464	-1.73667	-1.83936	-0.535866	0.706124	0.144196	-1.24186	-1.20462	0.639546	2.10541	2.06947	1.37855	1.3492	0.978918	-0.122111	-0.005153	2.21537	4.33179	3.95114	1.75118	0.797111	2.16018	3.34748	2.75515	1.10814	0.613207	1.68276	2.4362	1.64257	0.04071
59.4545	-0.432497	-0.567609	0.242314	0.324975	-0.737759	-2.26916	-2.50167	-1.34704	-0.294746	-0.785549	-1.76535	-2.15108	-1.69707	-1.13142	-1.16804	-1.94142	-3.00478	-3.36443	-2.74948	-1.76496	-1.33681	-1.39067	-0.726091	0.122032	-0.29232	-1.55173	-1.62377	0.201272	1.89315	1.91251	1.24226	1.62556	1.82526	0.607378	0.027158	1.90926	4.50865	4.35615	1.45669	-0.371832	0.662613	1.6509	0.562191	-1.12024	-0.445237	1.9772	2.75493	1.32234	-0.146321
59.3242	-0.45928	-0.661662	0.286755	0.462451	-0.603642	-2.08425	-2.29695	-1.36958	-0.775146	-1.40254	-1.71524	-1.13026	-0.415042	-0.504849	-1.18128	-2.00482	-2.95378	-3.39458	-2.87135	-1.51191	-0.488741	-0.457234	-0.464825	-0.205526	-0.614406	-1.54768	-1.49806	0.068903	1.44641	1.31504	0.866879	1.75239	2.31901	1.04082	0.146913	1.78209	4.52874	4.48383	1.49691	-0.377313	0.543639	1.09363	-0.513506	-1.97304	-0.286485	2.68228	2.85026	0.808761	0.007511
59.194	-0.322469	-0.405787	0.635456	0.770207	-0.32647	-1.57536	-1.6775	-1.16634	-1.28657	-2.06594	-1.66905	-0.276845	0.569317	0.053825	-0.816324	-1.45129	-2.26525	-2.8634	-2.56544	-1.14448	0.147136	0.219389	-0.300879	-0.586138	-1.02714	-1.51434	-1.25068	-0.163388	0.516543	0.162692	0.032178	1.26375	1.89645	0.711981	-0.031111	1.44019	3.87271	3.80803	1.42261	0.310519	1.27176	1.16935	-0.898616	-1.97083	0.290091	2.92192	2.13661	-0.21198	0.017971
59.0637	-0.045578	0.181874	1.22967	1.17397	0.064209	-0.8067	-0.7429	-0.707162	-1.49973	-2.31207	-1.3987	0.28453	0.98867	0.364319	-0.202546	-0.417262	-1.03628	-1.80443	-1.86099	-0.779309	0.335163	0.342034	-0.395328	-0.963804	-1.35863	-1.39684	-0.98121	-0.484332	-0.585391	-1.08825	-0.949079	0.308812	0.767253	-0.099923	-0.310113	1.03578	2.75401	2.60094	1.31314	1.37396	2.32544	1.45443	-0.903222	-1.53788	0.740379	2.42991	0.827755	-1.30801	-0.038824
58.9334	0.464973	1.02967	1.94617	1.63794	0.641507	0.2096	0.385008	0.011975	-1.09914	-1.70466	-0.615841	0.703797	0.977065	0.519708	0.573566	0.876895	0.531313	-0.295391	-0.75005	-0.364121	0.155155	-0.00769	-0.618922	-1.10014	-1.31899	-1.03345	-0.632758	-0.678044	-1.33888	-1.83387	-1.59397	-0.646313	-0.432514	-0.76132	-0.270389	0.903729	1.69787	1.47207	1.42429	2.54139	3.24004	1.6212	-0.760031	-0.98877	0.851653	1.45772	-0.427464	-1.80629	0.142021
58.8031	0.949882	1.63598	2.2595	1.78937	1.13933	1.10301	1.21192	0.57315	-0.330553	-0.454599	0.47304	0.927266	0.620252	0.468424	1.13045	1.82967	1.80632	1.15606	0.399987	-0.099038	-0.42639	-0.786702	-0.970162	-1.03085	-0.993003	-0.611142	-0.41301	-0.81879	-1.64277	-1.97758	-1.84019	-1.40724	-1.33342	-1.00081	0.098985	0.966394	0.857739	0.643836	1.62532	3.29514	3.45362	1.24785	-0.86451	-0.753006	0.465245	0.269075	-1.26716	-1.56972	0.490973
58.6728	1.15363	1.57542	1.77949	1.36813	1.31546	1.54672	1.35491	0.602687	0.369793	0.911979	1.49318	0.966851	0.174454	0.303968	1.23175	1.98634	2.25087	2.05852	1.2314	-0.107305	-1.28881	-1.75886	-1.32253	-0.789671	-0.540944	-0.332095	-0.469835	-1.01231	-1.62716	-1.71935	-1.80568	-1.87286	-1.7582	-0.823829	0.584648	0.980474	0.18363	0.08959	1.67248	3.29858	2.76961	0.256604	-1.35489	-0.97689	-0.281199	-0.795823	-1.58833	-0.891376	0.753912
58.5425	1.26725	1.06512	0.824829	0.713827	1.38797	1.72534	1.06668	0.310145	0.928884	2.13011	2.40812	1.23933	0.296709	0.571404	1.24754	1.60287	2.01265	2.48389	1.88056	-0.029782	-1.84163	-2.24425	-1.13876	-0.046327	0.23768	0.043881	-0.470862	-0.993855	-1.22459	-1.07544	-1.33392	-1.67504	-1.40378	-0.140429	1.19639	1.03442	-0.12394	-0.020839	1.71482	2.89442	1.78148	-0.688998	-1.6956	-1.13046	-0.710003	-1.13076	-1.21142	0.018919	0.969428
58.4122	0.85751	-0.084813	-0.654676	-0.345763	0.946187	1.25448	0.145556	-0.569951	0.700075	2.33647	2.55611	1.39799	0.756386	1.02079	0.992617	0.553837	0.884383	2.04186	1.9178	-0.160183	-2.24341	-2.39764	-0.713536	0.741696	0.834856	0.125588	-0.720514	-1.20642	-1.14246	-0.806456	-1.0016	-1.27383	-0.894255	0.264706	1.21674	0.590224	-0.58204	-0.275738	1.30419	1.98007	0.618544	-1.48145	-1.93644	-1.26855	-0.900323	-1.07806	-0.871807	0.220334	0.522945
58.2819	0.305103	-1.13486	-1.79769	-1.1695	0.373053	0.586398	-0.738271	-1.42165	-0.007189	1.69614	2.18493	1.71929	1.74912	1.91054	1.00417	-0.38899	-0.36619	1.2839	1.76066	-0.076755	-2.07606	-1.89998	0.163775	1.72824	1.47523	0.298193	-0.780234	-1.34447	-1.27583	-0.817572	-0.618642	-0.502529	-0.222996	0.370257	0.799009	0.004765	-0.890819	-0.457935	0.850733	1.27405	0.097733	-1.44449	-1.54426	-0.850427	-0.420306	-0.484088	-0.590113	-0.245836	-0.301626
58.1516	-0.662199	-2.06008	-2.53361	-1.89716	-0.618887	-0.485145	-1.64862	-2.33601	-1.37138	0.02863	1.04019	1.67033	2.48033	2.53941	0.95039	-1.22224	-1.63604	0.163219	1.1829	-0.131446	-1.81659	-1.38704	0.800685	2.27587	1.6885	0.243713	-0.950296	-1.76024	-2.01977	-1.4891	-0.626646	0.048762	-0.029124	-0.317626	-0.344022	-0.890048	-1.32827	-0.906455	0.142972	0.677233	0.035698	-0.981755	-1.00616	-0.33932	0.19144	0.000886	-0.891107	-1.61457	-1.69301
58.0213	-1.49066	-2.23488	-2.30031	-2.05165	-1.49574	-1.36644	-2.00947	-2.7365	-2.64067	-1.76995	-0.182718	1.47734	2.83545	2.85359	1.07162	-1.39461	-2.19073	-0.596699	0.74583	0.026163	-1.29451	-0.823016	1.23555	2.53851	1.80692	0.38423	-0.81223	-1.97427	-2.76735	-2.20563	-0.625571	0.569297	-0.014788	-1.21122	-1.46436	-1.39426	-1.33326	-1.07934	-0.273769	0.595014	0.600829	-0.120458	-0.338607	0.272754	0.944907	0.518842	-1.25648	-2.98224	-2.90753
57.891	-2.08931	-1.78083	-1.37546	-1.80632	-2.16494	-1.94549	-1.89209	-2.67217	-3.50195	-3.15997	-1.18536	0.984303	2.38639	2.41703	1.0223	-1.08616	-2.0048	-0.834369	0.518407	0.244108	-0.808992	-0.534506	1.20121	2.35039	1.75653	0.641559	-0.449971	-1.92219	-3.22337	-2.68458	-0.618025	0.869004	-0.144296	-1.93479	-2.12059	-1.2859	-0.829322	-0.873447	-0.377208	0.746338	1.22381	0.505775	-0.064284	0.475087	1.3664	0.888503	-1.40569	-3.74514	-3.60302
57.7607	-2.33674	-0.994952	-0.244263	-1.38246	-2.47539	-2.09555	-1.43936	-2.25087	-3.67809	-3.66195	-1.66928	0.247396	1.1081	1.13384	0.556968	-0.591752	-1.2293	-0.484724	0.561917	0.427754	-0.506135	-0.557872	0.759386	1.80089	1.5725	0.953477	0.071977	-1.50728	-3.06986	-2.63185	-0.537379	0.918838	-0.217134	-2.03023	-1.89416	-0.458178	0.15896	-0.254022	-0.195488	0.827141	1.39167	0.474664	-0.435938	0.01951	1.21252	1.11323	-1.01966	-3.44863	-3.52729
57.6305	-2.38314	-0.466091	0.367888	-1.19384	-2.52684	-1.97132	-1.03188	-1.81093	-3.27054	-3.29257	-1.69699	-0.72228	-0.837423	-0.922669	-0.56759	-0.402387	-0.341603	0.164426	0.661667	0.323962	-0.582735	-0.887843	0.023885	0.949677	1.13255	1.04449	0.47112	-0.91916	-2.38401	-2.12983	-0.522611	0.604658	-0.237852	-1.44012	-0.846334	0.756342	1.21327	0.435324	-0.029264	0.470796	0.710099	-0.434399	-1.51752	-1.13985	0.386205	1.10324	-0.20282	-2.29071	-2.89337
57.5002	-2.22361	-0.446427	0.190041	-1.29571	-2.26976	-1.58862	-0.755628	-1.39553	-2.33345	-2.17399	-1.2842	-1.58836	-2.79373	-3.14715	-2.08597	-0.604502	0.432882	0.9572	0.779861	-0.016027	-0.868775	-1.16482	-0.560178	0.151871	0.571438	0.897021	0.702009	-0.226579	-1.27224	-1.24696	-0.48978	0.135186	-0.076901	-0.211139	0.824428	2.0533	2.02806	0.962359	0.041777	-0.20763	-0.539362	-1.79107	-2.79886	-2.45489	-0.65202	1.03751	0.86	-0.716687	-1.95691
57.3699	-1.87978	-0.912468	-0.63968	-1.53448	-1.71364	-1.01246	-0.555441	-0.918034	-1.02106	-0.638757	-0.54872	-1.99578	-4.05452	-4.81165	-3.48671	-1.00988	1.02969	1.74862	0.901243	-0.425438	-1.09329	-1.05168	-0.618828	-0.270336	0.069126	0.592747	0.788644	0.465949	0.005865	-0.163568	-0.317858	-0.19978	0.314448	1.34584	2.67243	3.10532	2.38719	1.16891	0.039732	-0.845644	-1.72201	-2.90033	-3.60366	-3.21588	-1.2897	1.09316	1.81846	0.640888	-1.05807
57.2396	-1.57987	-1.76521	-1.82219	-1.80921	-1.12159	-0.537059	-0.479853	-0.42493	0.271376	0.727722	0.162573	-1.90217	-4.34435	-5.55125	-4.41602	-1.44615	1.34257	2.25076	0.855033	-0.867588	-1.19829	-0.603111	-0.225864	-0.347274	-0.388673	0.099955	0.619707	0.875942	0.978833	0.735004	-0.076024	-0.323456	0.720581	2.60733	3.99354	3.50893	2.09835	0.892724	-0.097924	-1.21963	-2.3756	-3.32352	-3.58973	-3.09105	-1.28495	1.15796	2.15981	1.12039	-0.621638
57.1093	-1.44981	-2.67042	-2.83024	-1.91905	-0.691594	-0.359261	-0.485932	0.082615	1.251	1.53607	0.635207	-1.37345	-3.70458	-5.29004	-4.61968	-1.65118	1.43206	2.34447	0.613192	-1.21339	-1.13797	-0.026484	0.353494	-0.201851	-0.752318	-0.476862	0.223938	0.899794	1.40997	1.2563	0.230689	-0.167893	1.00464	3.14152	4.34512	3.17493	1.31833	0.285448	-0.261996	-1.13799	-2.20901	-2.83783	-2.66834	-2.06232	-0.673466	1.1158	1.71127	0.608999	-0.699666
56.979	-1.58029	-3.33216	-3.27865	-1.79209	-0.600263	-0.621906	-0.61315	0.469976	1.67484	1.59727	0.735148	-0.678726	-2.57974	-4.38104	-4.1844	-1.54989	1.32275	1.97806	0.17887	-1.41089	-1.01195	0.304945	0.683489	-0.088601	-1.03564	-1.06242	-0.364098	0.535323	1.27023	1.33921	0.516808	0.163684	1.04039	2.75658	3.58649	2.20905	0.335823	-0.402821	-0.371452	-0.659035	-1.33756	-1.64005	-1.17057	-0.565329	0.140532	0.799945	0.603472	-0.54715	-1.08411
56.8487	-1.82641	-3.45656	-2.94124	-1.37254	-0.774733	-1.19095	-0.818799	0.651296	1.5624	1.11459	0.596076	-0.018099	-1.44507	-3.27026	-3.33438	-1.146	1.12566	1.33622	-0.255804	-1.34513	-0.84792	0.214181	0.55618	-0.090366	-1.14252	-1.4828	-0.95468	0.03586	0.883163	1.2044	0.78772	0.586512	0.903789	1.71328	2.07033	0.995359	-0.427271	-0.81051	-0.284923	0.094258	-0.036633	-0.079751	0.454988	0.868288	0.773643	0.268399	-0.639296	-1.59947	-1.28895
56.7184	-1.99497	-2.98676	-1.96654	-0.778511	-1.06166	-1.83492	-1.1103	0.49699	1.02919	0.428271	0.407414	0.431342	-0.712332	-2.404	-2.4367	-0.634176	0.873899	0.641865	-0.516883	-1.01518	-0.701265	-0.286225	0.003992	-0.18547	-1.03573	-1.66381	-1.40181	-0.335794	0.621068	1.09876	0.999067	0.937172	0.686448	0.455082	0.349877	-0.094992	-0.729655	-0.763272	-0.007381	0.859943	1.26805	1.37609	1.71589	1.73341	0.945907	-0.31758	-1.47211	-1.91474	-0.946568
56.5881	-1.93953	-2.11402	-0.802676	-0.263847	-1.32116	-2.33454	-1.52563	-0.098683	0.218146	-0.166686	0.299716	0.565374	-0.570802	-2.03871	-1.83048	-0.297387	0.528247	0.064471	-0.538142	-0.556753	-0.642565	-0.996442	-0.712944	-0.278337	-0.783618	-1.67785	-1.67491	-0.451323	0.689142	1.14607	1.05788	1.02399	0.41387	-0.623847	-1.07231	-0.847264	-0.605602	-0.359591	0.293745	1.32033	2.14015	2.30853	2.26782	1.75982	0.578319	-0.793077	-1.60641	-1.30832	-0.034394
56.4578	-1.52257	-1.07203	0.124316	-0.00273	-1.39794	-2.47241	-1.97927	-1.02882	-0.638516	-0.4405	0.3853	0.480158	-0.833653	-2.04397	-1.56638	-0.247364	0.137136	-0.229658	-0.288025	-0.089814	-0.632511	-1.52813	-1.1428	-0.174112	-0.450962	-1.60816	-1.76194	-0.277816	1.11762	1.38712	0.97194	0.813144	0.127685	-1.24528	-1.82909	-1.13724	-0.203684	0.194192	0.476696	1.33226	2.38103	2.58939	2.14392	1.12326	-0.100498	-0.987884	-1.0435	-0.023309	1.19664
56.3275	-0.892561	-0.245953	0.393577	-0.224694	-1.40543	-2.33426	-2.4825	-2.19227	-1.49362	-0.512544	0.503005	0.191285	-1.28519	-2.22002	-1.61538	-0.573623	-0.371766	-0.350917	-0.000463	0.111279	-0.768839	-1.72718	-1.11113	0.068338	-0.308633	-1.72337	-1.88036	-0.102174	1.53831	1.55549	0.637334	0.228201	-0.33657	-1.55157	-2.01519	-1.1496	0.094616	0.471141	0.279122	0.766192	1.86316	2.16121	1.46904	0.11692	-0.895652	-1.03325	-0.287212	1.17666	2.11068
56.1972	-0.287432	0.11647	-0.096149	-0.970015	-1.51984	-2.11197	-2.97232	-3.35768	-2.30945	-0.607382	0.452523	-0.2472	-1.68079	-2.29709	-1.77131	-1.15985	-1.00076	-0.48126	0.079217	-0.109247	-1.09818	-1.62247	-0.698417	0.274989	-0.565784	-2.18773	-2.20448	-0.221505	1.54029	1.38147	0.052755	-0.649009	-1.07902	-1.81746	-1.92015	-1.0978	0.022774	0.187634	-0.397749	-0.27626	0.732312	1.17427	0.508245	-0.857638	-1.56715	-1.11583	0.076	1.54634	2.15278
56.067	0.520037	0.438815	-0.649267	-1.60709	-1.41388	-1.53628	-2.86877	-3.78353	-2.57063	-0.456735	0.553311	-0.326939	-1.44112	-1.65924	-1.34183	-1.31145	-1.24295	-0.35142	0.245204	-0.272167	-1.14893	-0.983538	0.207709	0.657467	-0.827884	-2.52813	-2.32656	-0.34117	1.33329	1.17633	-0.242007	-1.17446	-1.6149	-1.82891	-1.41849	-0.692288	-0.027775	-0.235252	-1.02033	-1.09786	-0.254708	0.306426	-0.074083	-1.09545	-1.52834	-0.953831	0.089054	1.13797	1.53326
55.9367	1.07705	0.56133	-1.13829	-2.12562	-1.38787	-0.99302	-2.34761	-3.55021	-2.49586	-0.407074	0.496495	-0.326339	-0.933191	-0.663261	-0.510493	-1.10535	-1.33314	-0.378725	0.18434	-0.482234	-1.13315	-0.410906	0.868052	0.730468	-1.2509	-2.82251	-2.41639	-0.676446	0.692488	0.717975	-0.401693	-1.416	-2.04851	-1.92291	-0.992704	-0.2742	-0.185618	-0.840699	-1.64092	-1.71273	-1.06466	-0.5136	-0.483542	-0.898888	-1.11343	-0.900883	-0.548023	-0.170355	0.189761
55.8064	1.49383	0.8407	-1.02181	-2.06647	-1.14822	-0.281665	-1.21049	-2.46348	-1.87284	-0.208358	0.533348	-0.123941	-0.23861	0.566015	0.768742	-0.331792	-1.10772	-0.445624	0.144158	-0.346432	-0.794632	0.010011	1.101	0.600744	-1.4105	-2.61498	-2.10186	-0.814443	0.10033	0.384075	-0.179571	-1.09027	-1.98726	-1.80247	-0.506088	0.328759	-0.044288	-1.0995	-1.83816	-1.80294	-1.35972	-0.993384	-0.619615	-0.391018	-0.427806	-0.793095	-1.32963	-1.5948	-1.14146
55.6761	1.44638	1.04716	-0.515417	-1.63513	-0.852413	0.361799	0.088189	-1.06817	-1.08231	-0.063841	0.436425	-0.147497	0.006127	1.29902	1.83567	0.493725	-0.984514	-0.864523	-0.103917	-0.072433	-0.419275	-0.117792	0.509576	0.052934	-1.37924	-2.02075	-1.54309	-0.811509	-0.385489	0.073809	0.06444	-0.582345	-1.62409	-1.59496	-0.202052	0.792217	0.232816	-1.05432	-1.77768	-1.69779	-1.46111	-1.39752	-0.911078	-0.268152	-0.153926	-0.913895	-2.06888	-2.68319	-2.10994
55.5458	1.04517	1.20283	0.252937	-0.864501	-0.320628	1.06634	1.34548	0.305568	-0.227794	0.155094	0.317647	-0.429522	-0.336235	1.28472	2.35538	1.0928	-1.03665	-1.51059	-0.455413	0.324913	0.008703	-0.586815	-0.591273	-0.619088	-0.983727	-0.979474	-0.673263	-0.487064	-0.482123	-0.05766	0.233299	-0.067177	-0.97566	-1.14919	0.045093	1.10062	0.654917	-0.625148	-1.43592	-1.47824	-1.42589	-1.65964	-1.36234	-0.724192	-0.494323	-1.1677	-2.31875	-2.85449	-2.2193
55.4155	0.497446	1.29559	1.03435	0.115491	0.563818	1.9306	2.37683	1.37505	0.589843	0.535889	0.292611	-0.845271	-1.08489	0.613028	2.20715	1.28812	-1.2133	-2.13718	-0.793572	0.744579	0.511942	-0.959388	-1.58611	-1.02001	-0.17415	0.415412	0.468003	0.195557	-0.105645	0.049559	0.272966	0.300593	-0.172701	-0.427612	0.353304	1.26268	1.12187	0.078423	-0.88381	-1.18925	-1.25001	-1.65923	-1.79765	-1.59408	-1.29655	-1.36668	-1.84792	-1.93541	-1.3192
55.2852	-0.228422	1.04154	1.32823	0.867227	1.50117	2.66584	2.79698	1.73437	1.02158	0.804155	0.173607	-1.40631	-2.06138	-0.570947	1.2884	0.833687	-1.60777	-2.72685	-1.28441	0.784907	0.82543	-1.06274	-2.12736	-1.1188	0.657428	1.65417	1.45294	0.828883	0.318239	0.066575	-0.065677	0.18573	0.310108	0.17134	0.481888	1.03386	1.20854	0.540609	-0.540121	-1.12121	-1.18036	-1.58955	-2.23979	-2.71495	-2.40004	-1.58769	-1.01636	-0.503753	0.043961
55.1549	-0.981096	0.407268	0.992033	1.20459	2.25817	3.07342	2.54526	1.38961	0.991479	0.832363	-0.043821	-1.85169	-2.77279	-1.73632	-0.042825	-0.080278	-2.01941	-3.08219	-1.8697	0.339953	0.893175	-0.713654	-1.93271	-0.890869	1.22337	2.40298	2.03367	1.14882	0.46918	-0.156969	-0.706238	-0.374554	0.270433	0.394307	0.349973	0.448004	0.785056	0.492914	-0.5804	-1.31006	-1.26041	-1.51375	-2.52323	-3.61535	-3.32971	-1.73412	-0.180764	0.817715	1.29367
55.0246	-1.48416	-0.385926	0.27325	1.22969	2.73082	3.10187	1.87635	0.714809	0.703427	0.687087	-0.188691	-1.78841	-2.66161	-2.22804	-1.15115	-0.947501	-2.08271	-2.92343	-2.27508	-0.349183	0.855993	0.138679	-0.96652	-0.370171	1.42366	2.59819	2.21252	1.14398	0.286773	-0.528268	-1.3065	-1.01741	-0.1477	0.240426	0.068917	-0.210388	0.057636	0.010943	-0.885116	-1.56438	-1.37445	-1.39437	-2.42228	-3.77575	-3.55931	-1.61294	0.450695	1.62975	2.05522
54.8943	-1.64829	-1.16506	-0.531645	1.05016	2.77398	2.67259	1.04116	0.07151	0.347327	0.404488	-0.200887	-1.09766	-1.58103	-1.76881	-1.61594	-1.40229	-1.67073	-2.22368	-2.31304	-0.991027	0.771156	1.16479	0.329147	0.158383	1.17114	2.24415	2.02289	0.867832	-0.180605	-0.944713	-1.62465	-1.43133	-0.716176	-0.219775	-0.291434	-0.738838	-0.740559	-0.734868	-1.2972	-1.7415	-1.48848	-1.31516	-1.97341	-3.0751	-2.93861	-1.21415	0.702458	1.7092	2.10051
54.764	-1.70219	-1.97415	-1.32572	0.60999	2.16848	1.64075	0.095037	-0.442117	-0.074856	-0.1196	-0.276954	-0.127403	0.015269	-0.678475	-1.51236	-1.5046	-1.08908	-1.34124	-2.06723	-1.47727	0.475933	1.70301	1.14558	0.196128	0.321444	1.29165	1.40036	0.309095	-0.899894	-1.44753	-1.74359	-1.61134	-1.33226	-0.969889	-0.830134	-1.22132	-1.57594	-1.67013	-1.79801	-1.89664	-1.73694	-1.54001	-1.57825	-1.96021	-1.84445	-0.809552	0.377081	0.944858	1.30008
54.6337	-1.49161	-2.43691	-1.65305	0.308424	1.3281	0.490514	-0.495389	-0.41344	-0.138275	-0.484216	-0.209084	1.02008	1.85305	0.881973	-0.756235	-1.11584	-0.360747	-0.284594	-1.27699	-1.34973	0.255411	1.6749	1.29991	-0.127726	-0.66089	0.256958	0.805395	-0.02095	-1.29499	-1.62289	-1.44334	-1.2691	-1.47668	-1.46074	-1.17084	-1.388	-2.02503	-2.24027	-1.91056	-1.6523	-1.74971	-1.78859	-1.22714	-0.656669	-0.416517	-0.241056	-0.089845	-0.066922	0.238859
54.5035	-1.38677	-2.73304	-1.7148	-0.00382	0.291117	-0.69267	-0.867511	-0.117491	-0.018684	-0.808911	-0.342307	1.65697	3.09546	2.15007	0.043365	-0.784651	-0.058705	0.423389	-0.33577	-0.878654	-0.132209	0.795463	0.49481	-0.949942	-1.75118	-0.845513	0.169412	-0.193263	-1.39896	-1.6658	-1.15522	-0.816051	-1.3135	-1.72457	-1.48346	-1.56533	-2.28685	-2.4898	-1.75889	-1.23264	-1.6888	-2.21403	-1.3496	0.066503	0.607487	0.112098	-0.709479	-1.16894	-0.922645
54.3732	-1.16018	-2.5307	-1.28519	0.024699	-0.321303	-1.28305	-0.721454	0.574545	0.542436	-0.726245	-0.468992	1.75828	3.65279	3.05697	0.838365	-0.504642	-0.06592	0.925683	0.809162	-0.00284	-0.379891	-0.324212	-0.582418	-1.65167	-2.39892	-1.51747	-0.097651	0.113988	-0.91506	-1.35191	-0.802893	-0.210859	-0.659877	-1.40607	-1.43367	-1.52538	-2.08792	-2.05885	-1.0433	-0.407913	-1.22441	-2.35794	-1.63663	0.207532	1.14779	0.432009	-0.973443	-1.72761	-1.53663
54.2429	-1.02144	-2.05266	-0.718166	0.179341	-0.500416	-1.32115	-0.388104	1.1906	1.17145	-0.485477	-0.849684	1.03364	3.25495	3.28608	1.22301	-0.62069	-0.536163	1.01981	1.66472	0.693432	-0.697963	-1.39375	-1.53302	-2.09437	-2.6973	-1.90191	-0.209385	0.523865	-0.310823	-1.09149	-0.777713	0.082792	-0.008159	-0.861381	-1.26042	-1.50265	-1.73005	-1.2971	-0.139076	0.443384	-0.630909	-2.29744	-2.12339	-0.41905	0.856531	0.422462	-1.01649	-1.83016	-1.67668
54.1126	-0.92345	-1.38185	-0.182161	0.393518	-0.234795	-0.890513	-0.093376	1.44442	1.61187	-0.236108	-1.46967	-0.326585	2.14461	2.96028	1.18955	-1.05138	-1.19683	0.848472	2.00197	0.853971	-1.09705	-1.98115	-1.86219	-2.10008	-2.7134	-2.07077	-0.272401	0.748747	0.008199	-1.13321	-1.15749	-0.088767	0.315243	-0.371959	-1.04516	-1.47882	-1.36082	-0.529995	0.635831	1.08116	-0.065547	-2.02136	-2.59235	-1.51282	-0.110951	0.068954	-0.922628	-1.60637	-1.4725
53.9823	-0.587367	-0.45084	0.39804	0.787197	0.505799	-0.071198	0.130557	1.34332	1.83036	0.054311	-2.0056	-1.70218	0.957702	2.53535	1.09577	-1.31583	-1.44861	0.845815	1.97104	0.546701	-1.34251	-1.69847	-1.22019	-1.52738	-2.41269	-1.93504	-0.190248	0.767251	-0.06281	-1.40861	-1.65014	-0.479141	0.339302	0.033755	-0.641134	-1.18918	-0.91521	0.081232	1.14346	1.48844	0.491842	-1.44626	-2.67955	-2.42288	-1.13252	-0.299228	-0.627504	-1.11473	-1.0056
53.852	-0.023144	0.502613	0.887702	1.22561	1.38741	0.72061	0.069265	0.793298	1.64671	0.213042	-2.32393	-2.67084	0.05829	2.17329	1.07784	-1.15063	-1.02161	1.15718	1.65927	-0.120471	-1.41056	-0.748278	0.050933	-0.707745	-2.02574	-1.63688	-0.064892	0.485816	-0.613269	-1.90894	-2.09932	-0.930912	0.074604	0.237187	-0.121795	-0.657544	-0.558506	0.216633	1.08707	1.4559	0.799367	-0.86271	-2.42855	-2.82966	-1.78711	-0.526876	-0.304216	-0.675697	-0.640312
53.7217	0.38452	0.929671	0.895921	1.30093	1.79759	0.858679	-0.634744	-0.407122	0.762135	-0.119182	-2.5894	-3.22874	-0.658891	1.60649	0.902639	-0.717574	-0.17609	1.50601	0.999158	-1.08601	-1.53086	0.134701	1.03664	-0.32635	-1.97777	-1.53077	-0.198003	-0.25108	-1.69162	-2.70869	-2.59364	-1.49161	-0.533183	0.036438	0.181149	-0.274251	-0.686702	-0.505414	0.112949	0.626818	0.39647	-0.840069	-2.28369	-2.90394	-2.08951	-0.752202	-0.324887	-0.764141	-0.893825
53.5914	1.05203	1.21219	0.952941	1.52732	2.13215	0.808661	-1.27716	-1.41734	-0.066268	-0.313423	-2.17885	-2.75277	-0.658225	1.31041	1.08684	0.450842	1.39488	2.31188	0.803991	-1.35303	-1.068	1.04482	1.70297	-0.082742	-1.69355	-1.04018	0.028693	-0.594343	-2.27593	-2.91933	-2.41787	-1.39249	-0.595962	0.201583	0.774145	0.329042	-0.779826	-1.3608	-1.0055	-0.312199	-0.168925	-0.943812	-1.85631	-2.19571	-1.47862	-0.373276	-0.138363	-0.842875	-1.23651
53.4611	1.38202	0.875205	0.667455	1.49813	1.99244	0.308866	-1.9769	-2.28022	-0.936616	-0.639695	-1.5707	-1.85492	-0.533152	0.773597	1.11059	1.63981	2.81729	2.90783	0.819712	-1.02303	-0.387728	1.30902	1.38049	-0.373001	-1.43826	-0.514922	0.28505	-0.649965	-2.30504	-2.64455	-1.91354	-0.937153	-0.252226	0.535528	1.18035	0.545428	-1.17842	-2.36302	-2.20577	-1.4067	-1.05007	-1.41636	-1.5916	-1.31603	-0.546707	0.165582	-0.071323	-1.16461	-1.8686
53.3308	1.22427	0.010139	0.117973	1.25626	1.52505	-0.342834	-2.41608	-2.68293	-1.5621	-0.983504	-0.979003	-0.93047	-0.518249	-0.029453	0.860569	2.42884	3.56464	2.98761	0.992408	-0.112667	0.435883	0.934705	0.230332	-0.965393	-1.08815	0.02282	0.546657	-0.319639	-1.59949	-1.81608	-1.18692	-0.229505	0.500133	1.04186	1.24246	0.188084	-1.7856	-3.10302	-3.01031	-2.25334	-1.87554	-1.94883	-1.46336	-0.546744	0.361011	0.685156	-0.105407	-1.59293	-2.5562
53.2005	0.706542	-0.984054	-0.399309	1.027	1.08471	-0.688542	-2.22526	-2.33255	-1.64331	-1.15617	-0.52409	-0.232583	-0.600573	-0.816627	0.474861	2.63482	3.43148	2.4958	1.25435	1.19675	1.37714	0.335446	-1.08173	-1.36561	-0.467767	0.604725	0.837903	0.395414	-0.209209	-0.48797	-0.304826	0.635199	1.55035	1.65919	0.951724	-0.629874	-2.29671	-3.12492	-2.95232	-2.40817	-2.15707	-2.07927	-1.24931	0.027618	1.05672	1.11967	-0.114811	-1.88738	-2.96441
53.0702	-0.134549	-1.88252	-0.8171	0.777484	0.723959	-0.668921	-1.50625	-1.44793	-1.35422	-1.32656	-0.532851	-0.117068	-0.868991	-1.44833	-0.043981	2.04892	2.26956	1.31373	1.22474	2.28929	2.08936	-0.243909	-2.06395	-1.41568	0.188628	0.923332	0.858503	1.04002	1.24441	0.812778	0.366536	1.25386	2.36927	1.93855	0.126334	-1.84921	-2.64071	-2.45987	-2.13653	-1.95732	-1.89719	-1.78629	-1.01898	0.163501	1.19629	1.17899	-0.255697	-2.12608	-3.13552
52.94	-1.03185	-2.39884	-1.0125	0.534514	0.477913	-0.349046	-0.514713	-0.400394	-0.979098	-1.63946	-1.09394	-0.605029	-1.20077	-1.70681	-0.53754	0.822989	0.348865	-0.375496	0.697961	2.68632	2.32661	-0.582926	-2.36116	-1.09728	0.61457	0.748925	0.409826	1.20574	2.13475	1.59053	0.585613	1.36539	2.53503	1.55369	-1.17962	-3.16718	-2.71438	-1.34878	-0.935442	-1.21471	-1.3233	-1.22904	-0.845259	-0.184336	0.679494	0.750329	-0.592267	-2.3515	-3.15979
52.8097	-1.40021	-2.1126	-0.685777	0.553987	0.550134	0.30334	0.606895	0.595326	-0.610053	-1.94715	-1.82322	-1.20623	-1.16348	-1.23825	-0.592721	-0.411347	-1.55914	-1.94999	-0.048133	2.45786	2.23447	-0.405219	-1.73091	-0.347465	0.832034	0.241505	-0.300128	0.92919	2.31948	1.79525	0.52243	1.15213	2.13015	0.684805	-2.45278	-3.95153	-2.24802	0.017928	0.3402	-0.380113	-0.557472	-0.454232	-0.571782	-0.644569	-0.088412	0.175399	-0.836967	-2.32156	-2.90237
52.6794	-1.15555	-1.22105	-0.076967	0.638917	0.676666	0.848559	1.3025	0.982065	-0.671526	-2.41859	-2.59034	-1.72056	-0.806935	-0.312569	-0.316327	-1.39005	-3.06402	-3.15875	-0.926489	1.62258	1.7185	-0.052682	-0.697648	0.367341	0.599862	-0.655818	-1.28649	0.127377	1.6484	1.28394	0.112493	0.585615	1.14474	-0.596244	-3.4817	-4.08767	-1.52937	0.968393	0.974992	-0.017075	-0.097526	0.077053	-0.445953	-1.15516	-0.912062	-0.439649	-1.03503	-2.18943	-2.62728
52.5491	-0.215588	0.084042	0.671863	0.774867	0.804502	1.12181	1.38332	0.646191	-1.17474	-2.89793	-3.02378	-1.79426	-0.120769	0.812382	0.234481	-1.78653	-3.75188	-3.66059	-1.54056	0.660585	1.0274	0.239282	0.258941	0.824248	0.083721	-1.62177	-2.21922	-0.826395	0.559187	0.423381	-0.371628	-0.027697	0.008116	-1.81786	-3.90823	-3.50531	-0.771529	1.15226	0.674534	-0.288682	-0.072904	0.220308	-0.475032	-1.45607	-1.3576	-0.744237	-1.03002	-1.93202	-2.37145
52.4188	1.12913	1.37233	1.26641	0.837883	0.815781	0.999065	0.81055	-0.318154	-1.99006	-3.2515	-2.9613	-1.37017	0.661245	1.70241	0.780173	-1.62808	-3.61203	-3.43189	-1.65609	-0.008897	0.364522	0.205624	0.681438	0.887664	-0.475937	-2.34563	-2.82281	-1.54726	-0.407201	-0.339708	-0.688351	-0.438971	-0.876759	-2.59269	-3.65144	-2.46645	-0.273515	0.447892	-0.551027	-1.1541	-0.4728	-0.049316	-0.652564	-1.43644	-1.21182	-0.575368	-0.799314	-1.61655	-2.18147
52.2885	2.36563	2.19039	1.44376	0.70978	0.622903	0.484496	-0.235947	-1.58287	-2.83833	-3.36911	-2.46637	-0.658901	1.20972	1.9773	0.985671	-1.21896	-2.96127	-2.71681	-1.28026	-0.197574	-0.162107	-0.269319	0.394506	0.605604	-0.835221	-2.61564	-2.95409	-1.78912	-0.839955	-0.650502	-0.684317	-0.52322	-1.28956	-2.77896	-2.92454	-1.41033	-0.239006	-0.931377	-2.336	-2.35627	-1.14835	-0.603099	-0.910909	-1.13722	-0.576466	-0.048014	-0.467614	-1.35563	-2.07648
52.1582	3.0815	2.35749	1.21783	0.46475	0.319755	-0.187722	-1.31146	-2.59123	-3.27887	-3.08278	-1.66288	0.094432	1.37234	1.59712	0.737912	-0.855724	-2.15136	-1.78441	-0.53886	0.091885	-0.454336	-0.972621	-0.303421	0.293746	-0.739967	-2.28245	-2.53259	-1.43011	-0.526108	-0.282213	-0.224389	-0.190392	-1.15178	-2.41754	-2.01392	-0.618202	-0.533785	-2.37336	-3.95475	-3.37429	-1.73213	-1.07442	-1.00356	-0.579767	0.316864	0.617914	-0.130777	-1.12513	-1.90218
52.0279	2.99241	1.88257	0.736524	0.204935	-0.007367	-0.81069	-2.04487	-2.94111	-3.04712	-2.38466	-0.811838	0.58857	1.09263	0.720177	0.05196	-0.824518	-1.55437	-0.962513	0.237588	0.542932	-0.600154	-1.62529	-0.96401	0.210909	-0.205195	-1.48274	-1.72717	-0.669453	0.310705	0.604795	0.587232	0.430516	-0.687664	-1.84715	-1.30218	-0.246007	-0.8918	-3.27153	-4.7742	-3.7813	-1.93125	-1.18186	-0.78983	0.080735	1.07628	1.057	0.029047	-0.940248	-1.5617
51.8976	2.00125	0.883207	0.149786	-0.043257	-0.376397	-1.35317	-2.3607	-2.62654	-2.24121	-1.49673	-0.249178	0.546242	0.365662	-0.443395	-0.994563	-1.32606	-1.47196	-0.57072	0.616616	0.653931	-0.864621	-2.08743	-1.29469	0.358442	0.426894	-0.644298	-0.939933	0.026462	1.085	1.48049	1.37682	0.99574	-0.33726	-1.56314	-1.13855	-0.320948	-1.08506	-3.32266	-4.56909	-3.47589	-1.70309	-0.926989	-0.38737	0.544101	1.28714	0.902596	-0.207594	-0.897314	-1.11101
51.7673	0.75513	0.039146	0.039597	0.162133	-0.382947	-1.44444	-1.99474	-1.53895	-0.788583	-0.282467	0.260003	0.3345	-0.267895	-1.23268	-1.79268	-1.89034	-1.53353	-0.311868	0.76525	0.508588	-1.04096	-1.93745	-0.826869	0.964842	1.13825	0.188908	-0.143017	0.645419	1.64212	2.18075	2.13096	1.58211	-0.031735	-1.45811	-1.182	-0.260542	-0.542153	-2.15404	-3.12145	-2.2487	-0.807617	-0.129604	0.333843	0.946639	1.16268	0.44743	-0.495339	-0.639488	-0.254866
51.637	-0.501346	-0.56995	0.277063	0.599608	-0.2364	-1.37526	-1.45874	-0.384243	0.634493	0.798096	0.523104	-0.085417	-0.836107	-1.69201	-2.33431	-2.46731	-1.76912	-0.314346	0.500074	-0.101328	-1.38424	-1.5259	-0.000388	1.52395	1.38512	0.496029	0.220168	0.770166	1.48537	2.11995	2.30838	1.76542	-0.077072	-1.71107	-1.42474	-0.029603	0.508666	-0.360065	-1.18219	-0.751959	0.203862	0.628497	0.822411	0.909776	0.54683	-0.364568	-0.936527	-0.379782	0.645293
51.5067	-1.2086	-0.668275	0.880875	1.2772	0.154816	-1.12029	-0.966583	0.456155	1.70391	1.67799	0.787135	-0.342762	-1.09397	-1.70153	-2.37676	-2.63878	-1.80494	-0.289012	0.168113	-0.761042	-1.65856	-0.972404	0.882428	1.87134	1.1816	0.331181	0.237448	0.579031	0.833074	1.39205	1.9042	1.62343	-0.196606	-1.88053	-1.38271	0.645236	1.94244	1.57159	0.690693	0.635224	1.09428	1.13867	0.953254	0.549599	-0.191069	-1.08363	-1.19957	0.0226	1.55448
51.3765	-1.4795	-0.639902	1.24653	1.65062	0.382158	-1.08395	-1.0653	0.351932	1.82176	1.92288	0.834862	-0.592013	-1.36245	-1.73953	-2.27945	-2.56278	-1.79741	-0.433981	-0.295337	-1.40169	-1.99803	-0.835012	1.08054	1.53219	0.351266	-0.455321	-0.281795	-0.011893	-0.245329	-0.011942	0.716662	0.943082	-0.436598	-1.88858	-1.09406	1.37574	3.01027	2.69251	1.60919	1.23514	1.33659	0.949255	0.359338	-0.309662	-1.05421	-1.69798	-1.42485	0.225767	2.00184
51.2462	-0.963791	-0.274596	1.47741	1.90752	0.765401	-0.855688	-1.31216	-0.225626	1.431	1.95603	1.1144	-0.384886	-1.29176	-1.56304	-1.75915	-1.8394	-1.29868	-0.288251	-0.307405	-1.31598	-1.80585	-0.778544	0.841714	1.00835	-0.33432	-1.0889	-0.670206	-0.280112	-0.829183	-1.13326	-0.472007	0.379586	-0.127292	-1.05282	-0.078945	2.33012	3.71616	3.05013	1.77669	1.41088	1.40766	0.623533	-0.345678	-0.995362	-1.34419	-1.57444	-1.11364	0.590783	2.31474
51.1159	-0.212723	-0.082667	1.1073	1.63596	0.954614	-0.643159	-1.70887	-1.15086	0.572895	1.61869	1.29706	-0.091451	-1.22111	-1.52135	-1.238	-0.916699	-0.673433	-0.153084	-0.140797	-0.743537	-1.27987	-0.952301	0.07578	0.32123	-0.739859	-1.44225	-0.925179	-0.266351	-0.815133	-1.70039	-1.43923	-0.049938	0.555684	0.325842	1.1917	2.93643	3.59759	2.43311	1.13778	1.12364	1.29069	0.217542	-1.08228	-1.51601	-1.20439	-0.97048	-0.574134	0.797142	2.23383
50.9856	0.254369	-0.399776	-0.023975	0.668127	0.729365	-0.546702	-2.0637	-2.05488	-0.478853	0.900323	1.09595	-0.054584	-1.35297	-1.7419	-1.005	-0.232648	-0.262862	-0.272679	-0.130476	-0.120869	-0.694406	-1.28676	-0.961844	-0.358447	-0.784858	-1.43257	-1.04063	-0.103011	-0.326822	-1.60151	-1.94558	-0.303562	1.30523	1.71256	2.14481	2.80616	2.60286	1.11477	0.026956	0.541299	1.05255	-0.147227	-1.70114	-1.90484	-0.925249	-0.286113	-0.12699	0.658831	1.68702
50.8553	0.462024	-0.972638	-1.42374	-0.565956	0.355005	-0.279211	-1.84683	-2.24429	-1.07303	0.227771	0.690747	-0.14556	-1.3953	-1.8294	-0.84178	0.241967	0.045646	-0.425239	-0.215396	0.40246	-0.021257	-1.28486	-1.54029	-0.530103	-0.213719	-0.780426	-0.717625	0.33318	0.612583	-0.669375	-1.56234	-0.043254	2.09868	2.84235	2.63491	2.19402	1.3959	-0.006699	-0.723848	0.212013	1.05016	-0.080939	-1.76352	-1.90335	-0.531704	0.388323	0.326287	0.5144	1.1262
50.725	0.231271	-1.80847	-2.8833	-1.93727	-0.266427	-0.055565	-1.19939	-1.76359	-1.19823	-0.433158	-0.055594	-0.54175	-1.44359	-1.81561	-0.887865	0.236875	0.026699	-0.738402	-0.656578	0.331978	0.318496	-1.01285	-1.5442	-0.328459	0.555927	0.129881	-0.223898	0.645767	1.35935	0.492352	-0.615093	0.48096	2.48363	3.10866	2.27033	1.13516	0.299115	-0.57788	-0.913647	0.084631	1.04429	0.168859	-1.46532	-1.7875	-0.47839	0.582953	0.514757	0.335598	0.597019
50.5947	-0.174122	-2.58082	-3.95183	-3.04523	-0.946342	0.078946	-0.303993	-0.788118	-0.87717	-0.938212	-0.915732	-1.04865	-1.36384	-1.58089	-1.00855	-0.122042	-0.20134	-1.02957	-1.2872	-0.314019	0.247399	-0.490771	-0.936584	0.148768	1.23245	1.02041	0.325235	0.705667	1.54385	1.36642	0.540758	1.13962	2.39608	2.45417	1.19183	0.01249	-0.275771	-0.364982	-0.464272	0.15626	0.945742	0.445946	-0.940303	-1.62015	-0.802323	0.27853	0.50742	0.321074	0.318448
50.4644	-0.423232	-2.98726	-4.3164	-3.56992	-1.4902	0.04794	0.472714	0.246427	-0.350067	-1.2189	-1.60189	-1.40779	-1.08309	-1.13486	-1.08091	-0.601707	-0.462892	-1.11042	-1.7895	-1.20718	-0.140889	0.102249	0.022382	0.69465	1.5817	1.62434	0.791738	0.490516	1.02111	1.52966	1.44551	1.75549	1.97907	1.19754	-0.197342	-0.833518	-0.229715	0.439267	0.348648	0.280432	0.661582	0.54719	-0.41259	-1.43249	-1.31132	-0.30315	0.445446	0.567277	0.3602
50.3341	-0.47973	-3.04437	-4.06929	-3.54359	-1.93028	-0.381454	0.586898	0.689137	-0.112391	-1.46148	-2.05777	-1.58692	-0.791303	-0.767501	-1.20704	-1.1387	-0.782198	-1.05184	-2.0159	-2.02911	-0.786815	0.358493	0.753758	0.944031	1.37557	1.63305	0.895029	-0.082942	-0.234467	0.676899	1.56921	2.00463	1.34714	-0.263798	-1.55537	-1.39292	0.050118	1.18149	0.899704	0.096368	-0.01655	0.164002	-0.243551	-1.37198	-1.857	-0.986924	0.299954	0.857557	0.453425
50.2038	-0.131888	-2.55227	-3.11702	-2.79204	-1.97323	-0.958647	0.098005	0.497	-0.164056	-1.49962	-1.9717	-1.28749	-0.338031	-0.386595	-1.14068	-1.35426	-0.868032	-0.661898	-1.58268	-2.14204	-1.19531	0.345856	1.14479	1.04394	0.986541	1.32268	0.82154	-0.637181	-1.62588	-0.739871	1.04645	2.04077	1.01199	-1.13539	-2.23113	-1.44693	0.408194	1.57742	1.03305	-0.279974	-0.803966	-0.457577	-0.256309	-1.14813	-1.94706	-1.26623	0.360951	1.25168	0.61066
50.0735	0.078875	-2.00265	-2.03612	-1.82778	-1.93346	-1.85263	-1.15203	-0.554621	-0.820819	-1.69868	-1.72844	-0.890652	-0.102501	-0.351999	-1.19061	-1.52059	-1.04721	-0.393166	-0.889287	-1.72461	-1.47768	-0.217434	0.799234	0.764637	0.392577	0.614614	0.333473	-1.30611	-2.99566	-2.49996	-0.176287	1.61493	0.840126	-1.37332	-2.31466	-1.40554	0.243676	1.07651	0.374153	-1.04983	-1.78407	-1.36942	-0.58362	-0.949385	-1.75524	-1.31347	0.329942	1.28775	0.359764
49.9432	0.18644	-1.29449	-0.771227	-0.573723	-1.51623	-2.48172	-2.38743	-1.71394	-1.51826	-1.73148	-1.1741	-0.227067	0.232424	-0.260597	-1.02438	-1.37384	-1.05923	-0.101845	0.073097	-0.682787	-1.27204	-0.798229	0.234473	0.601452	0.188833	0.131503	-0.088408	-1.62969	-3.64523	-3.66729	-1.28775	1.20004	1.12851	-0.672381	-1.54724	-1.0716	-0.180029	0.132363	-0.484981	-1.60225	-2.31179	-1.86745	-0.614991	-0.369136	-1.01832	-0.866606	0.472468	1.19298	-0.032449
49.813	-0.139306	-0.751602	0.328964	0.602171	-0.905656	-2.70391	-3.1916	-2.55516	-2.02947	-1.67903	-0.632994	0.394047	0.573212	-0.099043	-0.776048	-1.17182	-1.11416	-0.068702	0.749564	0.345656	-0.857199	-1.24743	-0.333183	0.563296	0.344482	-0.039322	-0.398219	-1.6802	-3.55919	-3.9374	-1.92598	0.824566	1.53075	0.466269	-0.370094	-0.670809	-0.796704	-0.948129	-1.21512	-1.74723	-2.24794	-1.77421	-0.258322	0.435092	-0.080382	-0.24999	0.57896	0.842523	-0.613893
49.6827	-0.859303	-0.452148	1.14394	1.53902	-0.150614	-2.32109	-3.14452	-2.63237	-2.03079	-1.45281	-0.219207	0.857857	0.976398	0.262161	-0.456772	-1.02763	-1.24864	-0.334587	0.811523	0.832463	-0.472323	-1.33321	-0.572807	0.68768	0.750313	0.155297	-0.454574	-1.4603	-2.83251	-3.21532	-1.80751	0.597054	1.76647	1.51158	0.801985	-0.237044	-1.24401	-1.61362	-1.38648	-1.30869	-1.53386	-1.02812	0.510896	1.31507	0.789469	0.322578	0.609417	0.357957	-1.18354
49.5524	-1.78374	-0.445132	1.53937	2.06454	0.598816	-1.40003	-2.23717	-1.90461	-1.47683	-1.06902	-0.025119	1.04846	1.3682	0.757722	-0.184697	-1.07723	-1.52816	-0.906806	0.092465	0.404553	-0.404025	-1.06073	-0.412746	0.814403	1.06983	0.504518	-0.294222	-1.0998	-1.81492	-1.85738	-1.0697	0.450711	1.55155	1.93151	1.52381	0.147449	-1.26547	-1.54269	-0.890249	-0.447751	-0.46996	0.059436	1.42179	1.98386	1.29518	0.630778	0.510776	-0.139222	-1.57226
49.4221	-2.43583	-0.536579	1.59057	2.22853	1.32314	-0.05948	-0.670204	-0.537652	-0.415566	-0.453742	0.094835	1.07237	1.75318	1.34435	0.067501	-1.21472	-1.81616	-1.55766	-1.12645	-0.76117	-0.632734	-0.455842	0.144227	0.890056	1.12562	0.843633	0.078682	-0.607157	-0.757257	-0.310558	-0.007661	0.380098	0.927759	1.60979	1.66478	0.525505	-0.676567	-0.625484	0.190531	0.593962	0.607819	1.14995	2.23936	2.34754	1.42781	0.715169	0.414805	-0.394926	-1.52691
49.2918	-2.59617	-0.710194	1.21127	1.9268	1.77351	1.22303	0.909822	0.862158	0.712205	0.180461	0.102919	0.860162	1.87928	1.7073	0.152597	-1.45314	-2.14936	-2.23859	-2.54759	-2.31572	-1.13816	0.155955	0.746873	0.726976	0.710939	0.841272	0.379573	-0.200249	-0.034486	0.775145	0.768084	0.155311	-0.063435	0.565725	1.11757	0.695785	0.211193	0.661117	1.31084	1.31561	1.20714	1.75767	2.59391	2.26513	1.17571	0.543877	0.260568	-0.4449	-1.12705
49.1615	-2.01297	-0.732364	0.611526	1.34698	1.94979	2.18647	2.09007	1.92415	1.66381	0.804168	0.162691	0.576497	1.75142	1.81876	0.22824	-1.51713	-2.31886	-2.69309	-3.58432	-3.49861	-1.51204	0.70803	1.28353	0.517778	0.106388	0.563572	0.562448	0.150239	0.368384	1.21365	1.0175	-0.163812	-1.01612	-0.690009	0.214006	0.679699	1.11146	1.85913	2.10192	1.57621	1.29688	1.85388	2.53588	1.99647	0.907863	0.392664	0.191392	-0.22104	-0.377031
49.0312	-0.88063	-0.601688	-0.111171	0.556695	1.73714	2.52177	2.50498	2.31392	2.13476	1.21074	0.197934	0.193254	1.29171	1.61808	0.344593	-1.31749	-2.30894	-2.90387	-3.96413	-3.84188	-1.51015	1.06922	1.59181	0.40163	-0.396706	0.102687	0.490894	0.325339	0.444112	0.983281	0.634882	-0.59521	-1.70357	-1.75086	-0.767275	0.385476	1.56578	2.40791	2.19518	1.28689	0.926585	1.48491	2.13855	1.70727	0.813214	0.333301	0.132411	0.07544	0.434338
48.9009	0.490909	-0.288431	-0.722904	-0.232666	1.22502	2.2505	2.22471	2.10264	2.12048	1.34646	0.182792	-0.228547	0.644699	1.29741	0.668313	-0.746358	-2.04781	-2.82634	-3.58235	-3.13942	-0.938021	1.32906	1.75966	0.621877	-0.404301	-0.219163	0.257076	0.347587	0.374847	0.447563	-0.065548	-0.976092	-1.93136	-2.23784	-1.43748	-0.048089	1.44136	2.17066	1.6476	0.676094	0.394761	0.954089	1.69329	1.61777	1.01106	0.413923	0.082113	0.342394	1.1162
48.7706	1.58349	0.032076	-1.15395	-0.940499	0.476623	1.49413	1.46705	1.46509	1.65943	1.09987	-0.055841	-0.76659	-0.102996	0.973183	1.15331	0.026855	-1.67206	-2.62162	-2.76067	-1.77344	0.001316	1.48136	1.80039	1.12789	0.122382	-0.249526	-0.08815	0.139826	0.194528	-0.084128	-0.760524	-1.2843	-1.85179	-2.1768	-1.66141	-0.506151	0.774003	1.25365	0.673778	-0.059782	-0.1481	0.430204	1.33141	1.65407	1.23221	0.383696	-0.113497	0.40423	1.42372
48.6403	2.16163	0.326415	-1.2467	-1.34513	-0.187332	0.706932	0.748079	0.835256	1.06076	0.622103	-0.465445	-1.30259	-0.685181	0.877671	1.7948	0.876895	-1.20339	-2.30562	-1.81405	-0.263227	1.0503	1.651	1.85731	1.81323	1.07433	0.167865	-0.286601	-0.151777	0.049562	-0.253458	-1.03437	-1.39343	-1.60347	-1.67423	-1.31038	-0.665066	0.008476	0.197968	-0.197481	-0.559638	-0.466198	0.162112	1.24074	1.76483	1.24196	0.106824	-0.40434	0.361741	1.43355
48.51	2.12564	0.479192	-1.05741	-1.39247	-0.530473	0.261557	0.415689	0.468132	0.525879	0.034452	-1.00004	-1.78177	-1.00314	0.999298	2.36666	1.52431	-0.780185	-1.97368	-1.12734	0.755179	1.78004	1.77869	1.8714	2.30658	1.9917	0.870344	-0.222431	-0.428482	-0.06804	-0.047298	-0.823543	-1.3663	-1.44912	-1.05875	-0.535256	-0.384569	-0.461429	-0.520184	-0.604414	-0.667011	-0.521967	0.16898	1.36321	1.7439	0.786336	-0.543567	-0.770421	0.300563	1.26778
48.3797	1.72349	0.530822	-0.640965	-1.02185	-0.300322	0.490134	0.702515	0.533875	0.260278	-0.426133	-1.43818	-2.03344	-0.976408	1.26537	2.69035	1.82946	-0.42103	-1.58337	-0.799399	1.00982	1.9741	1.82743	1.78969	2.3312	2.45758	1.61683	0.193393	-0.487658	-0.103438	0.393852	-0.271835	-1.24727	-1.46001	-0.542066	0.459211	0.367925	-0.318883	-0.531464	-0.340946	-0.318623	-0.296415	0.420083	1.60436	1.52135	-0.067646	-1.41042	-1.05481	0.397588	1.19014
48.2495	1.24878	0.490054	-0.191466	-0.365553	0.487304	1.37934	1.49106	0.919002	0.246936	-0.66292	-1.63928	-2.00122	-0.727763	1.42508	2.55543	1.68715	-0.186257	-1.14997	-0.775914	0.549432	1.57465	1.66197	1.46777	1.71365	2.15466	2.03558	0.807405	-0.270233	-0.09356	0.716713	0.199779	-1.18795	-1.63835	-0.298429	1.30916	1.31319	0.37766	0.130407	0.417871	0.276308	0.046514	0.708814	1.74796	1.06847	-1.09619	-2.26289	-1.1892	0.676693	1.32793
48.1192	0.92453	0.360063	0.077376	0.324325	1.56331	2.60533	2.43079	1.35275	0.31855	-0.716789	-1.57262	-1.73075	-0.475394	1.22478	1.86722	1.11048	-0.123405	-0.722319	-0.868338	-0.269678	0.744331	1.1813	0.830569	0.553768	1.0776	1.83259	1.31242	0.137919	-0.100682	0.589906	0.160628	-1.32603	-1.89621	-0.393559	1.64443	2.00327	1.27347	1.11261	1.26441	0.784072	0.279823	0.815089	1.63077	0.474523	-1.98398	-2.87068	-1.19181	1.03641	1.6578
47.9889	0.909304	0.242289	0.130781	0.871058	2.60067	3.77138	3.21433	1.65648	0.358847	-0.631846	-1.22504	-1.24184	-0.310642	0.660069	0.821103	0.338219	-0.146655	-0.271784	-0.767031	-0.877702	-0.111188	0.504434	0.069285	-0.669599	-0.335913	1.03623	1.48215	0.634468	-0.079643	-0.010818	-0.486928	-1.60335	-2.01757	-0.700579	1.3229	2.12162	1.99527	2.02251	1.86673	1.02618	0.350411	0.744768	1.34609	0.020634	-2.36502	-3.0099	-1.05928	1.39798	2.12243
47.8586	0.945665	-0.007681	-0.180378	0.931409	3.03661	4.26819	3.40214	1.51525	0.057918	-0.727355	-0.90276	-0.818359	-0.444695	-0.296956	-0.460337	-0.561592	-0.38018	-0.018064	-0.507991	-1.08325	-0.838392	-0.360079	-0.709574	-1.5946	-1.69639	-0.308677	0.976536	0.837703	-0.205075	-1.07549	-1.73202	-2.08117	-2.07747	-1.28781	0.185151	1.33311	2.02554	2.30361	1.81498	0.769358	0.123647	0.429475	0.884477	-0.267626	-2.28823	-2.8565	-1.06486	1.43382	2.34776
47.7283	1.01368	-0.206532	-0.561049	0.641584	2.81959	4.03385	3.0874	1.08816	-0.456988	-0.94506	-0.584714	-0.379583	-0.610259	-1.17159	-1.46128	-1.20688	-0.602219	0.162466	0.031334	-0.673343	-1.10803	-1.00871	-1.02784	-1.64707	-2.34501	-1.65257	0.011057	0.761237	-0.298633	-2.06303	-2.94843	-2.40617	-1.91108	-1.88111	-1.34716	-0.041043	1.44149	1.97889	1.28561	0.307123	-0.082707	0.207431	0.580511	-0.178419	-1.70746	-2.39543	-1.12117	1.21419	2.29909
47.598	0.924171	-0.368081	-0.865386	0.105329	1.98679	3.11631	2.35802	0.443219	-1.14638	-1.32351	-0.381699	0.02261	-0.645709	-1.6539	-1.94349	-1.50967	-0.794388	0.223074	0.625766	0.050806	-1.00333	-1.28001	-0.727692	-0.778791	-2.11302	-2.62888	-1.17074	0.365244	-0.365333	-2.60695	-3.63596	-2.41888	-1.6208	-2.39491	-2.85638	-1.58189	0.436274	1.17791	0.486428	-0.16595	-0.156336	0.149884	0.453063	0.097058	-0.97795	-1.87424	-1.24765	0.74184	1.84533
47.4677	0.614568	-0.497955	-0.975192	-0.453989	0.847403	1.82744	1.4078	-0.315425	-1.89967	-1.79613	-0.311577	0.390164	-0.406655	-1.56412	-1.86026	-1.51492	-0.959958	0.146248	0.996325	0.625245	-0.772552	-1.15349	0.099902	0.660384	-1.21828	-3.01945	-2.20699	-0.23894	-0.416455	-2.51519	-3.48324	-2.0461	-1.31879	-2.72774	-3.87153	-2.74558	-0.591031	0.233028	-0.278885	-0.48963	-0.106908	0.173568	0.357562	0.219007	-0.535943	-1.51697	-1.36554	0.153263	1.00795
47.3374	0.448177	-0.309702	-0.570942	-0.506162	0.125462	0.866227	0.708596	-0.82152	-2.30624	-1.95361	-0.043477	1.01658	0.413082	-0.671593	-1.09602	-1.08983	-0.838018	0.223856	1.22202	0.946411	-0.407652	-0.489827	1.39484	2.33324	0.122201	-2.54992	-2.49228	-0.567557	-0.198392	-1.59183	-2.24546	-1.05771	-0.769063	-2.4726	-3.7496	-2.80982	-0.95563	-0.22743	-0.481196	-0.317684	0.238735	0.389409	0.364707	0.164542	-0.40637	-1.13919	-1.04648	-0.046161	0.25136
47.2071	0.285542	-0.092819	-0.002684	-0.185351	-0.111285	0.25342	0.065426	-1.32896	-2.5671	-1.98455	0.168486	1.56319	1.36383	0.440482	-0.26575	-0.724427	-0.762621	0.174463	0.958124	0.590673	-0.376352	0.148265	2.37589	3.30234	1.05703	-1.74125	-2.2058	-0.75967	-0.084241	-0.492042	-0.620284	0.064593	-0.244759	-1.83596	-2.70761	-1.96653	-0.787558	-0.356133	-0.372912	-0.003533	0.456437	0.348533	0.014116	-0.481656	-0.921777	-0.993846	-0.48986	0.011592	-0.486509
47.0768	0.407985	0.308	0.775847	0.666731	0.403935	0.220416	-0.364645	-1.65466	-2.47901	-1.70016	0.462529	2.07048	2.31561	1.52588	0.456433	-0.411335	-0.605151	0.17707	0.493258	-0.091629	-0.505565	0.648673	2.78694	3.3557	1.40726	-0.750038	-1.33255	-0.637159	-0.024464	0.473904	0.972524	1.23749	0.480976	-0.657288	-0.837109	-0.349682	-0.0818	-0.109345	0.04243	0.488398	0.663869	0.18851	-0.53529	-1.40092	-1.64252	-0.761321	0.440602	0.501158	-0.856571
46.9465	0.850816	0.898416	1.67336	1.9044	1.49159	0.606072	-0.613098	-1.73073	-2.01451	-1.13367	0.774446	2.40272	2.98595	2.25901	0.885624	-0.175636	-0.343789	0.289581	0.104628	-0.668907	-0.592976	0.881865	2.50369	2.59219	1.23741	0.192498	-0.191796	-0.318355	-0.099855	0.964594	2.06739	2.27908	1.47431	0.949192	1.37705	1.49015	0.800103	0.260108	0.524543	1.04661	0.934233	0.047393	-1.08063	-2.19377	-2.09096	-0.252497	1.59766	1.29289	-0.767028
46.8162	1.31382	1.44976	2.41636	3.05367	2.53399	0.88943	-0.914449	-1.67791	-1.39042	-0.586029	0.804986	2.24179	2.9923	2.29556	0.814159	-0.154608	-0.144394	0.371451	-0.133402	-0.923323	-0.602297	0.683504	1.53346	1.30931	0.73906	0.79726	0.632008	-0.232073	-0.552525	0.691565	2.28695	2.89488	2.48825	2.50633	3.14936	2.75008	1.25855	0.304604	0.672223	1.37761	1.1446	-0.093518	-1.53197	-2.6357	-2.08433	0.377303	2.51249	1.94413	-0.477022
46.686	1.54385	1.8179	2.86766	3.72828	2.98944	0.690771	-1.34532	-1.52214	-0.746457	-0.247572	0.415724	1.48648	2.25884	1.63888	0.305443	-0.329933	-0.059959	0.395067	-0.143783	-0.743597	-0.483122	0.153856	0.259616	0.099617	0.339618	1.03996	0.7823	-0.66358	-1.41729	-0.216464	1.72739	3.01608	3.26445	3.56287	3.92829	2.95419	0.985547	-0.143959	0.366505	1.36983	1.24052	-0.173248	-1.71076	-2.54518	-1.61302	0.897246	2.82577	2.14669	-0.220691
46.5557	1.36449	1.88122	2.93039	3.66108	2.53275	-0.140419	-1.89887	-1.32298	-0.223851	-0.220197	-0.384093	0.221838	0.945969	0.506169	-0.475866	-0.67151	-0.129508	0.350781	0.012039	-0.300805	-0.330394	-0.505854	-0.831529	-0.533526	0.349802	1.00329	0.171698	-1.69502	-2.57437	-1.38301	0.773224	2.69244	3.51528	3.75009	3.48889	2.02543	-0.015613	-1.0095	-0.286824	1.03736	1.1585	-0.184487	-1.54612	-1.97879	-0.947627	1.00116	2.3403	1.75595	-0.204659
46.4254	1.00758	1.81165	2.77992	3.02846	1.43631	-1.21561	-2.27115	-0.956888	0.285065	-0.251873	-1.18458	-1.05409	-0.380356	-0.550116	-1.12277	-0.932387	-0.141214	0.472323	0.392905	0.262987	-0.114868	-0.853821	-1.12901	-0.17297	1.01489	1.01444	-0.760311	-2.89347	-3.52273	-2.11847	0.125486	2.28493	3.28836	3.17664	2.23938	0.515762	-1.22803	-1.79415	-0.794453	0.739978	1.09871	0.047257	-0.899698	-0.981036	-0.248115	0.722356	1.36174	1.08021	-0.293026
46.2951	0.454095	1.42796	2.20346	1.79757	-0.116293	-2.35046	-2.5773	-0.767726	0.483836	-0.437017	-1.9144	-2.19138	-1.54886	-1.44666	-1.72419	-1.31672	-0.297563	0.548676	0.582276	0.352309	-0.242647	-0.9619	-0.72556	0.768891	1.8239	0.896021	-1.82552	-4.04131	-4.13009	-2.28649	-0.095451	1.73658	2.4033	1.83723	0.469577	-1.22797	-2.43916	-2.38333	-1.0887	0.430127	0.852063	0.190476	-0.22599	-0.142135	-0.027872	-0.098207	0.02631	0.173643	-0.652413
46.1648	0.243652	1.09023	1.51896	0.561395	-1.30784	-2.85442	-2.49834	-0.612693	0.588909	-0.39374	-2.07278	-2.63076	-2.02537	-1.7687	-1.98409	-1.55485	-0.31402	0.807207	0.675238	0.016866	-0.534223	-0.55956	0.443499	2.06106	2.55959	0.84671	-2.3777	-4.42205	-3.86813	-1.54622	0.406702	1.41713	1.36847	0.453894	-0.952687	-2.40351	-3.02637	-2.29592	-0.769195	0.450765	0.668456	0.342834	0.427092	0.466705	-0.114466	-0.90808	-0.921957	-0.370163	-0.883491
46.0345	0.488443	0.827267	0.751455	-0.419515	-1.77909	-2.5791	-2.14106	-0.633771	0.509201	-0.177475	-1.69065	-2.36607	-1.84074	-1.6314	-2.02734	-1.70931	-0.256021	1.08235	0.512851	-0.768268	-0.991683	0.145123	1.86475	3.06293	2.71618	0.663691	-2.31994	-3.87337	-2.77284	-0.206985	1.28261	1.26742	0.463943	-0.530949	-1.64496	-2.78429	-2.92383	-1.61294	8.2e-05	0.666885	0.438334	0.306422	0.759519	0.625756	-0.444694	-1.38977	-1.14324	-0.368844	-0.90583
45.9042	1.07829	0.618402	-0.046045	-1.01432	-1.50679	-1.71408	-1.69902	-0.888895	0.183652	0.018533	-1.04815	-1.66221	-1.26764	-1.30492	-2.02242	-1.83899	-0.219214	1.17187	0.036442	-1.79952	-1.49947	0.848406	2.95864	3.30585	2.04925	0.164046	-1.85375	-2.60656	-1.17776	1.19771	2.01105	1.13544	-0.089782	-0.852385	-1.55523	-2.48458	-2.34117	-0.665133	0.841344	0.831556	0.077401	0.025682	0.680671	0.35985	-0.81456	-1.31486	-0.552996	0.163617	-0.708056
45.7739	1.85176	0.555573	-0.633162	-1.10415	-0.664126	-0.562771	-1.22024	-1.1676	-0.227918	0.101232	-0.410125	-0.796843	-0.544992	-0.933044	-1.9519	-1.82977	-0.148327	1.07323	-0.540704	-2.59963	-1.74393	1.41301	3.45729	2.83135	0.847088	-0.54922	-1.23185	-1.00778	0.523579	2.27221	2.29214	0.998017	-0.099519	-0.406179	-0.818509	-1.73033	-1.51605	0.238557	1.45018	0.845719	-0.251784	-0.213174	0.492264	0.04466	-0.849006	-0.519294	0.766649	1.14094	-0.235182
45.6436	2.40598	0.55505	-0.923196	-0.865702	0.218619	0.345751	-0.844502	-1.33414	-0.645113	-0.103926	-0.143731	-0.186634	-0.024346	-0.723822	-1.88293	-1.71271	-0.119697	0.748098	-1.06211	-2.88273	-1.62001	1.65631	3.24449	1.90003	-0.440597	-1.34516	-0.865059	0.269384	1.76351	2.66511	1.9443	0.73825	0.263962	0.455748	0.079301	-0.971041	-0.831511	0.709491	1.47613	0.551131	-0.454408	-0.171125	0.477406	-0.041281	-0.434634	0.76485	2.34415	2.181	0.331115
45.5133	2.43866	0.555381	-0.867092	-0.528296	0.661864	0.653239	-0.604141	-1.24506	-0.931861	-0.585701	-0.376284	-0.048001	0.122377	-0.730933	-1.8176	-1.52849	-0.168628	0.301351	-1.32883	-2.52969	-1.14727	1.55125	2.52026	0.991927	-1.26757	-1.96133	-0.968319	0.73995	2.17062	2.34139	1.12158	0.350127	0.689541	1.22505	0.667875	-0.521951	-0.48563	0.60831	0.819788	-0.081734	-0.454716	0.314969	0.862483	0.260483	0.33412	2.11876	3.64124	2.9014	0.787553
45.383	1.87704	0.528275	-0.508979	-0.295484	0.439435	0.30932	-0.453881	-0.851246	-0.968594	-1.14286	-0.937463	-0.324441	-0.066852	-0.885861	-1.74812	-1.35694	-0.304827	-0.082076	-1.19536	-1.65331	-0.491593	1.19316	1.66127	0.545802	-1.27412	-2.14783	-1.47672	0.289183	1.70126	1.54729	0.20141	-0.077593	0.854554	1.44306	0.667144	-0.460381	-0.434141	0.081214	-0.340927	-0.974304	-0.300484	1.18276	1.658	0.881232	1.15013	3.06239	4.23476	3.05677	0.981839
45.2527	0.862686	0.432033	-0.042499	-0.325766	-0.384467	-0.480345	-0.373037	-0.293713	-0.763721	-1.52122	-1.48887	-0.780538	-0.444755	-1.11531	-1.73952	-1.34886	-0.566507	-0.279698	-0.689605	-0.594636	0.055945	0.692676	0.986222	0.700883	-0.512541	-1.84863	-2.13534	-0.823093	0.607094	0.629983	-0.45762	-0.451776	0.534017	0.856196	0.030544	-0.690573	-0.508887	-0.588893	-1.67703	-2.00216	-0.187118	2.11172	2.59792	1.52551	1.59561	3.19938	3.91653	2.57984	0.834823
45.1225	-0.271012	0.26202	0.299802	-0.639724	-1.46427	-1.33326	-0.353999	0.188319	-0.420331	-1.50332	-1.65701	-1.09015	-0.803171	-1.3505	-1.86429	-1.6109	-0.957554	-0.258899	0.020911	0.26531	0.254605	0.170277	0.659626	1.28379	0.616791	-1.20419	-2.59492	-2.04163	-0.630806	-0.080047	-0.647528	-0.677723	-0.246802	-0.432519	-1.03449	-1.01721	-0.527379	-1.11546	-2.81366	-2.96812	-0.286821	2.71669	3.29845	1.87234	1.41302	2.43614	2.7858	1.61509	0.402658
44.9922	-1.06655	0.127102	0.429486	-1.03478	-2.25895	-1.79359	-0.321464	0.453844	-0.011777	-0.945427	-1.14459	-0.914652	-0.882072	-1.45939	-2.05688	-2.03544	-1.33288	-0.006117	0.770856	0.753752	0.123473	-0.18124	0.74144	2.00918	1.65778	-0.395611	-2.48915	-2.67121	-1.40444	-0.298342	-0.294752	-0.599073	-1.11622	-1.90762	-2.08431	-1.18628	-0.327108	-1.25145	-3.37653	-3.5479	-0.533961	2.82108	3.52618	1.84428	0.769474	1.14475	1.28957	0.534001	-0.056573
44.8619	-1.17103	0.166036	0.41751	-1.19865	-2.30176	-1.56072	-0.180509	0.505757	0.417016	0.101671	0.075902	-0.098901	-0.506991	-1.31112	-2.13859	-2.34009	-1.46662	0.436724	1.41176	0.921987	-0.100071	-0.188626	1.16293	2.60324	2.28846	0.408264	-1.64291	-2.22891	-1.27167	0.080982	0.492604	-0.104677	-1.56399	-2.90707	-2.67639	-1.05135	0.115435	-0.913897	-3.16109	-3.45822	-0.707617	2.46526	3.24491	1.59807	0.142824	-0.043511	-0.017858	-0.272147	-0.247997
44.7316	-0.749452	0.214712	0.201374	-1.09854	-1.65112	-0.858932	-0.098573	0.239367	0.607284	1.13939	1.47223	0.994907	0.089702	-1.06538	-2.12471	-2.42037	-1.38566	0.743362	1.60209	0.731662	-0.332935	-0.008307	1.53337	2.69006	2.22085	0.881512	-0.402049	-0.915149	-0.393216	0.716496	1.24449	0.565706	-1.43235	-3.16057	-2.78774	-0.85517	0.463822	-0.417576	-2.42211	-2.82178	-0.807055	1.62365	2.38644	1.19724	-0.169667	-0.771943	-0.934345	-0.769949	-0.198633
44.6013	-0.155604	0.116554	-0.150272	-0.741743	-0.591258	-0.057325	-0.171112	-0.267811	0.440906	1.68252	2.42775	1.88932	0.621793	-0.848214	-1.96975	-2.15183	-1.11132	0.695274	1.1864	0.276941	-0.467659	0.18649	1.56198	2.19106	1.55263	0.918087	0.758512	0.708396	0.778483	1.22134	1.58017	1.14729	-0.770923	-2.66602	-2.54834	-0.835129	0.452075	-0.063514	-1.49483	-1.8698	-0.824206	0.468195	1.13329	0.800413	0.007407	-0.887217	-1.41942	-1.0154	0.008609
44.471	0.345477	-0.100389	-0.37241	-0.061987	0.628693	0.634146	-0.264257	-0.690589	0.096969	1.59051	2.63112	2.312	0.979889	-0.59726	-1.49917	-1.36308	-0.5583	0.384491	0.367318	-0.171813	-0.338926	0.375884	1.28012	1.43777	0.792596	0.758555	1.54221	2.06609	1.79852	1.43247	1.4664	1.54778	0.27077	-1.57645	-2.04271	-0.97412	0.131336	0.102645	-0.548748	-0.736006	-0.621458	-0.565075	-0.042249	0.672668	0.730203	-0.386939	-1.46082	-0.994242	0.38237
44.3407	0.447346	-0.482068	-0.385714	0.786965	1.65562	1.01178	-0.333102	-0.865452	-0.286456	0.884107	1.96776	2.0579	1.00841	-0.370194	-0.77963	-0.21249	0.137912	-0.096285	-0.638337	-0.546106	-0.070701	0.420264	0.740381	0.728736	0.329853	0.581604	1.6776	2.5489	2.15109	1.19777	0.93908	1.60058	1.23572	-0.387215	-1.51835	-1.25813	-0.41462	0.029983	0.181133	0.304666	-0.251697	-1.21924	-0.859781	0.774168	1.63996	0.341724	-1.31198	-0.892416	0.738753
44.2104	-0.0032	-1.04788	-0.266905	1.54337	2.22681	1.01025	-0.387039	-0.800627	-0.608996	-0.195255	0.637118	1.13877	0.622007	-0.279842	-0.059668	0.903684	0.71017	-0.645721	-1.61877	-0.921303	0.047528	0.167548	0.032073	0.236811	0.293943	0.448737	1.06946	1.83079	1.52693	0.481853	0.121332	1.18695	1.62541	0.350351	-1.21521	-1.62141	-1.04224	-0.264732	0.508263	0.952845	0.086888	-1.48943	-1.30981	0.820826	2.18387	0.77544	-1.3014	-0.960405	0.827882
44.0801	-0.698552	-1.50586	0.055864	2.18432	2.48804	0.939554	-0.239067	-0.406265	-0.592217	-1.04257	-0.688392	0.026799	0.09021	-0.201106	0.577411	1.75555	1.10721	-0.954619	-2.1862	-1.18868	-0.033368	-0.230021	-0.513035	0.187379	0.748229	0.509039	0.065676	0.252277	0.205466	-0.378601	-0.591378	0.541703	1.38073	0.520182	-1.02396	-1.72664	-1.34684	-0.454461	0.586662	1.19829	0.329847	-1.39469	-1.39862	0.672692	2.11138	0.736522	-1.43816	-1.15494	0.693224
43.9498	-1.34021	-1.67729	0.481786	2.60107	2.55272	0.98078	0.094801	0.17312	-0.207529	-1.28202	-1.48665	-0.867878	-0.386743	-0.130327	0.942782	2.0663	1.19622	-0.953162	-2.23511	-1.37322	-0.380106	-0.683313	-0.766181	0.47358	1.37584	0.627327	-1.01785	-1.64346	-1.37588	-1.13064	-1.00901	-0.148192	0.603546	0.164303	-0.870342	-1.42578	-1.13668	-0.361038	0.506834	0.980541	0.246031	-1.25383	-1.40378	0.134942	1.29015	0.150647	-1.73448	-1.46724	0.357099
43.8195	-1.7014	-1.48291	0.887147	2.71971	2.48901	1.1536	0.490119	0.727688	0.404435	-0.858402	-1.53798	-1.28245	-0.65642	-0.074732	0.934237	1.73717	0.917933	-0.738621	-1.87483	-1.50393	-0.931817	-1.09435	-0.740025	0.832434	1.7488	0.562815	-1.92844	-3.24189	-2.70611	-1.60688	-1.11623	-0.716339	-0.398608	-0.472547	-0.684643	-0.737543	-0.421136	0.045024	0.335141	0.322345	-0.321453	-1.38365	-1.58923	-0.799603	-0.105348	-0.831639	-2.13364	-1.84283	-0.08155
43.6892	-1.69904	-0.953788	1.2143	2.56283	2.3077	1.33273	0.80425	1.11312	1.0294	-0.032117	-0.982808	-1.16348	-0.617608	0.01362	0.638991	0.944888	0.364152	-0.475449	-1.32667	-1.55638	-1.48019	-1.34095	-0.51475	1.03027	1.58542	0.150478	-2.50639	-4.05046	-3.35829	-1.73688	-1.01493	-1.03648	-1.21986	-1.04329	-0.418438	0.191595	0.627288	0.66014	0.122682	-0.604934	-1.28023	-1.86662	-2.01265	-1.86821	-1.59055	-1.85761	-2.52281	-2.18726	-0.450938
43.559	-1.32345	-0.143257	1.5718	2.34011	2.07828	1.42451	1.03456	1.39537	1.56135	0.839899	-0.140659	-0.566392	-0.143168	0.331254	0.403085	0.17066	-0.152511	-0.208436	-0.72297	-1.37781	-1.6713	-1.22014	-0.085674	1.07259	0.978595	-0.499338	-2.60107	-3.76354	-3.04537	-1.46159	-0.766065	-0.973217	-1.44953	-1.17657	0.016667	1.24196	1.84323	1.39846	-0.004435	-1.43317	-2.20915	-2.4293	-2.42476	-2.56291	-2.47486	-2.43177	-2.70374	-2.32848	-0.496931
43.4287	-0.94622	0.543511	1.8226	2.03891	1.62686	1.1296	0.989677	1.46592	1.7095	1.15603	0.341638	0.073357	0.552209	0.812349	0.349401	-0.338043	-0.555023	-0.161707	-0.379894	-1.09899	-1.50024	-0.858925	0.312111	0.861872	0.012648	-1.36024	-2.40777	-2.66425	-2.03641	-1.07214	-0.682718	-0.760746	-1.17647	-0.963664	0.38924	2.05029	2.82339	1.9319	-0.186564	-2.06332	-2.88996	-2.94105	-2.75211	-2.70834	-2.50678	-2.46242	-2.79504	-2.40278	-0.319132
43.2984	-0.869391	0.767803	1.86606	1.69998	0.934284	0.383913	0.627944	1.316	1.37144	0.617982	0.070544	0.412093	1.26088	1.39746	0.56259	-0.430124	-0.78275	-0.394549	-0.421605	-0.839604	-1.06987	-0.411119	0.542554	0.459527	-1.0528	-2.25286	-2.09929	-1.21069	-0.765762	-0.829682	-0.947406	-0.644628	-0.682494	-0.644829	0.513145	2.41554	3.34671	2.09738	-0.476678	-2.42942	-3.17334	-3.26205	-2.91656	-2.31787	-1.7624	-2.05472	-2.90245	-2.51072	-0.069147
43.1681	-1.14437	0.427736	1.68665	1.43423	0.215596	-0.554078	0.099264	1.04457	0.695724	-0.593946	-0.872549	0.379054	1.87765	2.05245	1.05086	-0.107385	-0.806298	-0.778859	-0.732508	-0.646255	-0.529376	0.013318	0.611699	0.03604	-1.9089	-2.92196	-1.73955	0.179094	0.368769	-0.845317	-1.52862	-0.755656	-0.277367	-0.455481	0.351666	2.37296	3.44075	1.95618	-0.781757	-2.47053	-3.00648	-3.28377	-2.86561	-1.5872	-0.606468	-1.4378	-3.02764	-2.63283	0.131984
43.0378	-1.57517	-0.319397	1.3314	1.34726	-0.19214	-1.23945	-0.346385	0.785269	-0.008992	-1.9203	-1.99181	0.168332	2.39068	2.72535	1.69798	0.446062	-0.6736	-1.10682	-1.05819	-0.49675	-0.02646	0.354669	0.603173	-0.255154	-2.36177	-3.18032	-1.31283	1.24632	1.13047	-1.06344	-2.21942	-1.06509	-0.15203	-0.506245	0.016342	2.11362	3.28355	1.70323	-0.921162	-2.13259	-2.41484	-2.95406	-2.60094	-0.817453	0.479984	-0.840887	-3.05163	-2.64192	0.231277
42.9075	-2.06034	-1.35445	0.665823	1.24625	-0.243887	-1.49858	-0.706676	0.418938	-0.644981	-2.92068	-2.86083	-0.12135	2.60786	3.09533	2.05714	0.701501	-0.738086	-1.4472	-1.38193	-0.555068	0.115576	0.362187	0.361077	-0.600617	-2.64349	-3.23484	-1.03076	1.68178	1.24903	-1.54615	-2.97337	-1.64191	-0.527976	-0.964524	-0.539653	1.60311	2.81598	1.29481	-0.974774	-1.64283	-1.72196	-2.54166	-2.43065	-0.533101	0.88248	-0.619538	-3.0327	-2.62605	-0.000253
42.7772	-2.23136	-2.20478	-0.108548	1.14936	0.184687	-1.10331	-0.789246	0.081816	-0.92414	-3.05137	-2.91157	-0.135037	2.64322	3.12681	1.97612	0.459373	-1.06464	-1.68275	-1.50325	-0.668044	-0.030548	0.119981	-0.024247	-0.995616	-2.83205	-3.14085	-0.850949	1.61486	0.918715	-2.01788	-3.47775	-2.18769	-1.13042	-1.54817	-1.07205	1.01542	2.19045	0.902782	-0.829126	-1.01862	-1.01799	-2.11249	-2.40439	-0.818505	0.551601	-0.674803	-2.76038	-2.43058	-0.437006
42.6469	-1.85072	-2.45761	-0.730993	1.06262	0.996588	-0.104993	-0.500458	-0.081721	-0.691853	-2.12762	-1.92323	0.34224	2.63785	2.86861	1.45864	-0.259057	-1.59245	-1.74836	-1.32181	-0.646846	-0.24894	-0.205769	-0.454528	-1.41732	-2.97107	-2.95149	-0.721794	1.29453	0.467889	-2.18945	-3.47681	-2.37408	-1.53531	-1.87067	-1.3493	0.483456	1.54221	0.666538	-0.434141	-0.3142	-0.389915	-1.7274	-2.47671	-1.47321	-0.205849	-0.737671	-2.07443	-1.92792	-0.834375
42.5166	-1.11364	-2.12744	-1.16927	0.795196	1.71736	0.994958	-0.069573	-0.155464	-0.172439	-0.59642	-0.321481	1.08734	2.50249	2.24622	0.480751	-1.39791	-2.32783	-1.81519	-1.05098	-0.55207	-0.486998	-0.628778	-1.02855	-1.9847	-3.2039	-2.85948	-0.790671	0.7701	0.006796	-2.07237	-3.06196	-2.18558	-1.58119	-1.83087	-1.43186	-0.095881	0.797335	0.465127	-0.023994	0.179229	-0.108597	-1.59761	-2.68472	-2.27648	-1.08418	-0.728699	-1.16455	-1.27183	-1.10336
42.3863	-0.219531	-1.31347	-1.29099	0.395555	2.05567	1.8132	0.392495	-0.070899	0.474392	1.00554	1.35173	1.87969	2.30292	1.44598	-0.646567	-2.53745	-2.97532	-1.84035	-0.763191	-0.337481	-0.555024	-0.980241	-1.61367	-2.52823	-3.35713	-2.76221	-0.972316	0.235235	-0.266404	-1.62437	-2.28111	-1.58685	-1.12369	-1.33658	-1.2831	-0.615453	0.100632	0.325939	0.318468	0.404604	-0.144156	-1.61182	-2.75755	-2.72301	-1.56893	-0.47021	-0.173431	-0.50095	-0.986197
42.256	0.421592	-0.464866	-1.22942	-0.159976	1.74774	1.95573	0.630626	0.049674	0.913271	1.98547	2.3785	2.30287	1.93634	0.541086	-1.70624	-3.37255	-3.35664	-1.87573	-0.658613	-0.186385	-0.524441	-1.26758	-2.16884	-2.95258	-3.34396	-2.63367	-1.27069	-0.318902	-0.431974	-1.07339	-1.42888	-0.847017	-0.419483	-0.666563	-1.08216	-1.07714	-0.526158	0.107073	0.372491	0.255535	-0.466159	-1.69175	-2.56028	-2.56112	-1.45887	-0.074793	0.529688	0.135676	-0.488679
42.1257	0.659099	0.09827	-1.04242	-0.66244	0.969732	1.47085	0.630396	0.217781	1.05077	2.07552	2.46584	2.22215	1.47503	-0.238032	-2.36552	-3.54654	-3.19693	-1.76598	-0.700507	-0.146549	-0.401787	-1.35934	-2.44586	-2.99123	-2.95544	-2.28857	-1.48124	-0.764808	-0.492883	-0.531404	-0.639637	-0.128787	0.281619	-0.060055	-0.854332	-1.28736	-0.886201	-0.140743	0.157882	-0.099881	-0.786334	-1.5869	-1.91823	-1.6406	-0.658423	0.399756	0.787916	0.551236	0.38649
41.9955	0.321374	-0.014542	-1.02362	-1.10188	-0.089948	0.464648	0.266569	0.215133	0.710782	1.18181	1.5144	1.49861	0.800301	-0.931493	-2.6446	-3.13965	-2.60024	-1.5923	-1.00077	-0.452256	-0.454904	-1.37422	-2.44091	-2.69142	-2.34893	-1.86276	-1.64411	-1.21795	-0.703511	-0.306502	-0.198479	0.233206	0.510054	0.039417	-0.824475	-1.30274	-1.04349	-0.542659	-0.426086	-0.663673	-1.08545	-1.40359	-1.10536	-0.366296	0.409447	0.614956	0.365548	0.490784	1.24941
41.8652	-0.201325	-0.56286	-1.03564	-1.14948	-0.80931	-0.444384	-0.125947	0.206486	0.219129	-0.076917	0.166261	0.572752	0.196698	-1.27701	-2.34816	-2.08787	-1.48808	-1.13797	-1.2564	-0.873676	-0.535977	-1.08841	-1.87638	-1.88484	-1.47782	-1.25382	-1.51195	-1.44237	-0.911765	-0.241213	0.103087	0.417497	0.341435	-0.273974	-0.796169	-0.888457	-0.768803	-0.810771	-1.00526	-1.05351	-1.08482	-1.02404	-0.192444	1.01329	1.52194	0.64682	-0.390377	0.195699	2.01261
41.7349	-1.02277	-1.64887	-1.42998	-1.17956	-1.29905	-1.28391	-0.775729	-0.210593	-0.624563	-1.53635	-1.36997	-0.607716	-0.629857	-1.6673	-1.99463	-1.07363	-0.524315	-0.877864	-1.75584	-1.66683	-0.994992	-0.911144	-1.22279	-1.15814	-0.995368	-1.04688	-1.54285	-1.82862	-1.49449	-0.6606	-0.012019	0.160906	-0.491523	-1.27001	-1.12574	-0.527192	-0.545474	-1.26333	-1.75596	-1.49825	-1.17882	-0.970091	0.143327	1.65506	1.89536	0.105971	-1.54604	-0.561724	2.03767
41.6046	-1.47688	-2.42142	-1.63727	-0.856357	-1.10424	-1.4549	-1.11914	-0.579519	-1.20738	-2.30763	-2.16105	-1.31114	-1.15251	-1.69602	-1.31642	0.023321	0.410658	-0.521007	-1.98068	-2.18334	-1.26131	-0.46868	-0.272372	-0.361323	-0.707347	-0.987833	-1.43938	-1.9691	-1.93536	-0.97919	0.053336	0.11447	-1.22132	-2.19844	-1.32191	0.011418	-0.138671	-1.44523	-2.0651	-1.44211	-0.933034	-0.854452	0.198896	1.75201	1.8051	-0.400787	-2.26725	-1.12034	1.65082
41.4743	-1.46039	-2.50338	-1.47525	-0.327336	-0.428064	-1.01048	-1.08845	-0.83645	-1.41077	-2.1934	-1.98927	-1.3822	-1.28999	-1.37016	-0.430313	0.997536	1.09379	-0.184064	-1.86064	-2.19417	-1.15649	0.148959	0.679877	0.252573	-0.704046	-1.12698	-1.31737	-1.89002	-2.10721	-1.02192	0.427209	0.471414	-1.45263	-2.6732	-1.32623	0.484937	0.224874	-1.37778	-1.8532	-0.851838	-0.328781	-0.610637	0.042182	1.36255	1.39431	-0.587101	-2.23354	-1.28862	0.918944
41.344	-1.20405	-1.90706	-0.990357	0.108976	0.262873	-0.325019	-0.867329	-1.07413	-1.37798	-1.46719	-1.14546	-1.02353	-1.16525	-0.84056	0.456722	1.63541	1.30246	-0.063978	-1.51767	-1.72265	-0.727087	0.666568	1.20741	0.391702	-1.0488	-1.50984	-1.36461	-1.76099	-2.05408	-0.836919	0.958019	1.12019	-1.08523	-2.56982	-1.26239	0.5565	0.244759	-1.2399	-1.32158	0.005285	0.438118	-0.300603	-0.274874	0.622519	0.843627	-0.358182	-1.49948	-1.14481	-0.095891
41.2137	-0.948194	-0.842159	-0.267058	0.336067	0.682355	0.304303	-0.6016	-1.29683	-1.22877	-0.511916	-0.064493	-0.485263	-0.849172	-0.156189	1.29449	1.96073	1.08902	-0.155164	-1.01796	-0.855316	-0.055526	0.919431	1.12134	0.03786	-1.56134	-1.96033	-1.55508	-1.62065	-1.77482	-0.483902	1.45595	1.85897	-0.186264	-1.88918	-1.17938	0.151111	-0.102039	-1.06629	-0.657695	0.835713	1.1625	0.056943	-0.564642	-0.147066	0.432341	0.298819	-0.287153	-0.791942	-1.13852
41.0834	-1.00229	0.176587	0.394789	0.274873	0.673081	0.603948	-0.519942	-1.59665	-1.17907	0.178332	0.693012	-0.133111	-0.527118	0.530078	1.96708	1.98985	0.54724	-0.462253	-0.567718	0.067249	0.556072	0.72166	0.356848	-0.746684	-2.10494	-2.36986	-1.87177	-1.56699	-1.42553	-0.205799	1.57182	2.26952	0.822164	-0.964095	-1.22666	-0.703825	-0.748368	-0.93869	-0.15626	1.23829	1.49747	0.288196	-0.783055	-0.784007	0.189665	1.07399	0.888608	-0.505971	-2.03576
40.9531	-1.24651	0.897798	0.946017	0.248621	0.596658	0.762735	-0.485666	-1.74743	-1.09131	0.549695	1.02041	0.05601	-0.085442	1.33172	2.63916	2.04291	0.106881	-0.679553	-0.128158	0.901275	1.04596	0.296512	-0.643726	-1.49848	-2.30966	-2.42306	-2.00516	-1.40049	-0.922289	0.025773	1.30365	2.24218	1.67663	0.013626	-1.25686	-1.56191	-1.25385	-0.647247	0.227542	1.22734	1.46867	0.491851	-0.708232	-1.00709	0.234091	1.79698	1.75272	-0.292633	-2.41299
40.8228	-1.70468	0.922541	1.08896	0.294437	0.595615	0.775821	-0.580291	-1.80341	-1.05841	0.450898	0.751823	-0.053519	0.301674	2.0209	3.12753	2.07697	-0.170074	-0.863918	0.001897	1.20687	1.09695	-0.322343	-1.62043	-2.0546	-2.24121	-2.26175	-2.03932	-1.26367	-0.511154	-0.004357	0.511737	1.52519	1.86686	0.545697	-1.41838	-2.28316	-1.54051	-0.327804	0.321813	0.714432	0.963102	0.467491	-0.57006	-1.04166	0.241574	2.00167	1.84719	-0.422984	-2.36674
40.6925	-2.05639	0.369715	0.90402	0.607463	0.950034	0.878172	-0.588308	-1.57511	-0.890926	0.131944	0.169101	-0.237886	0.715966	2.58652	3.44724	2.19776	-0.11594	-0.925684	-0.221112	0.903945	0.762925	-0.800162	-2.09794	-2.11046	-1.8611	-1.92666	-1.94584	-1.12218	-0.192297	-0.162206	-0.499914	0.343088	1.33942	0.511154	-1.61444	-2.60861	-1.4434	0.077771	0.28886	0.018074	0.235674	0.239786	-0.493889	-1.02881	0.091478	1.61044	1.19262	-0.845636	-1.94418
40.5622	-2.02112	-0.402834	0.594153	1.20728	1.67704	1.17645	-0.331163	-0.942187	-0.448261	-0.136348	-0.390191	-0.266089	1.21497	2.99865	3.57492	2.40056	0.265023	-0.870587	-0.778785	0.083038	0.225178	-0.856612	-1.79343	-1.5472	-1.23502	-1.53357	-1.80463	-1.00867	0.046675	-0.239687	-1.31212	-0.902674	0.294746	-0.018821	-1.76296	-2.46619	-0.975463	0.587627	0.340043	-0.501118	-0.449301	-0.195924	-0.662638	-1.16237	-0.293023	0.742224	0.057597	-1.41581	-1.33917
40.432	-1.66846	-1.13207	0.221606	1.74726	2.33624	1.42078	0.0645	-0.101901	0.104366	-0.369172	-0.866436	-0.191752	1.61863	3.04736	3.29593	2.41248	0.647819	-0.927991	-1.72326	-1.18022	-0.451691	-0.55165	-0.893125	-0.631945	-0.649527	-1.35635	-1.8945	-1.15409	0.055516	-0.220519	-1.7336	-1.96315	-1.06914	-0.986701	-1.9836	-2.12845	-0.457777	1.00594	0.48193	-0.740421	-1.06869	-0.990138	-1.35303	-1.73172	-1.06265	-0.495359	-1.30422	-2.09741	-0.966697
40.3017	-1.00222	-1.38012	0.061935	2.06098	2.63714	1.52352	0.593491	0.869112	0.740126	-0.452784	-1.09338	0.056356	1.96476	2.83023	2.70562	2.20989	0.931992	-1.01911	-2.70235	-2.4261	-0.95034	0.129031	0.423918	0.493021	-0.093737	-1.2929	-2.12764	-1.45389	-0.017611	0.082477	-1.50654	-2.45344	-2.24541	-1.97716	-2.13578	-1.67545	0.018557	1.37532	0.890117	-0.472455	-1.37767	-1.89184	-2.36307	-2.57082	-1.95733	-1.63048	-2.34474	-2.5756	-0.899971
40.1714	-0.03871	-0.813782	0.387373	2.16354	2.52827	1.54673	1.27438	1.92312	1.48841	-0.235325	-0.908557	0.569851	2.40066	2.63764	2.10962	1.95541	1.20688	-0.847934	-3.14126	-3.04482	-0.90677	1.18132	1.97525	1.77644	0.635131	-0.98843	-2.12737	-1.54948	0.137428	0.840635	-0.519897	-2.09141	-2.69439	-2.45249	-1.93973	-1.0304	0.543758	1.85479	1.72946	0.494633	-1.02595	-2.37092	-3.1464	-3.19493	-2.46492	-2.0646	-2.50333	-2.47137	-0.935169
40.0411	0.621123	0.062815	0.750517	1.66702	1.67083	1.11305	1.54066	2.43769	1.8257	-0.141581	-0.768517	0.842861	2.52013	2.24325	1.32391	1.34579	1.11151	-0.629197	-3.06577	-3.09999	-0.646356	1.98162	3.03683	2.65106	1.20778	-0.612154	-1.98405	-1.56052	0.261906	1.51442	0.52519	-1.40576	-2.6389	-2.54888	-1.68436	-0.601241	0.737965	2.04241	2.45922	1.60732	-0.31908	-2.45761	-3.66294	-3.62629	-2.63922	-1.90733	-2.02605	-2.11007	-1.30191
39.9108	0.73987	0.814903	0.85851	0.631414	0.280855	0.260981	1.16606	2.15014	1.57943	-0.286157	-0.84242	0.681475	2.2158	1.68906	0.458907	0.440435	0.656811	-0.349751	-2.43017	-2.60815	-0.346751	2.22835	3.30371	2.91582	1.53978	-0.148912	-1.57232	-1.36909	0.311431	1.75612	1.09348	-0.808724	-2.24446	-2.2996	-1.41785	-0.442375	0.585649	1.83354	2.73687	2.43906	0.528043	-2.09549	-3.7365	-3.7221	-2.41843	-1.25159	-1.16255	-1.68744	-1.88433
39.7805	0.56638	1.29718	0.728243	-0.449787	-0.960267	-0.557569	0.391056	1.29381	1.01624	-0.414137	-0.923015	0.305077	1.7412	1.28744	-0.094113	-0.329767	0.221563	0.191386	-1.17155	-1.53159	0.060492	2.07536	2.99802	2.79386	1.80458	0.560921	-0.655326	-0.704934	0.471564	1.5776	1.06961	-0.387776	-1.50088	-1.58127	-0.922519	-0.249562	0.432097	1.47129	2.5749	2.85564	1.44425	-1.1739	-3.11338	-3.22657	-1.66715	-0.141875	-0.043923	-1.15563	-2.24519
39.6502	0.221184	1.22925	0.195317	-1.37116	-1.72635	-1.17738	-0.656788	0.022806	0.227136	-0.536664	-1.03615	-0.249559	1.11068	0.995615	-0.316252	-0.826553	-0.111948	0.762151	0.21539	-0.320499	0.362451	1.56181	2.25093	2.31772	1.85306	1.23434	0.464777	0.195648	0.577718	0.879193	0.343282	-0.342443	-0.696253	-0.641852	-0.310325	-0.015658	0.313094	0.939081	1.85438	2.59627	2.05848	-0.029734	-2.02215	-2.34346	-0.715298	0.956845	0.890257	-0.713372	-2.27281
39.5199	-0.111031	0.577857	-0.74415	-2.04989	-1.94927	-1.53315	-1.73574	-1.36896	-0.656334	-0.705135	-1.20716	-0.897411	0.355361	0.690425	-0.318625	-1.00796	-0.341143	1.03166	1.10408	0.490365	0.38466	0.830679	1.27841	1.5562	1.53155	1.51225	1.29434	0.904339	0.432708	-0.233132	-0.876658	-0.656505	-0.059133	0.239348	0.245931	0.169506	0.147164	0.201364	0.626577	1.64442	2.1255	0.955979	-0.824747	-1.39667	0.040614	1.59977	1.30411	-0.496463	-1.98709
39.3896	-0.105655	-0.266371	-1.75255	-2.37626	-1.66664	-1.49721	-2.3953	-2.37034	-1.33475	-0.830397	-1.29335	-1.36524	-0.299998	0.402647	-0.129143	-0.778728	-0.358198	0.904538	1.17857	0.660405	0.217522	0.238294	0.475137	0.781779	0.952247	1.31785	1.55667	1.1737	0.093731	-1.28262	-1.95715	-0.938422	0.49101	1.0294	0.754401	0.329378	-0.038977	-0.559806	-0.691835	0.42647	1.80093	1.66835	0.296861	-0.508368	0.508909	1.74222	1.28222	-0.34762	-1.34235
39.2593	0.542567	-0.683688	-2.30252	-2.23955	-0.977347	-0.918023	-2.1635	-2.45995	-1.45977	-0.72159	-1.05344	-1.30998	-0.529797	0.294462	0.286682	-0.068318	-0.003659	0.578208	0.575319	0.318547	0.136075	0.183166	0.253566	0.366993	0.452315	0.901577	1.33622	1.06357	-0.143856	-1.63426	-2.14186	-0.643129	1.23653	1.89176	1.36595	0.586658	-0.096671	-0.97871	-1.4749	-0.408136	1.478	2.193	1.33691	0.403168	0.89671	1.70782	1.24398	0.076147	-0.279536
39.129	1.27929	-0.816169	-2.60689	-2.24074	-0.654994	-0.369923	-1.45069	-2.01971	-1.45894	-0.840072	-0.933626	-1.15236	-0.736989	-0.113329	0.284547	0.404006	0.158095	-0.219371	-0.850025	-0.790874	-0.23487	0.237789	0.19682	-0.047472	-0.240275	0.047742	0.38168	0.25686	-0.558518	-1.48228	-1.60891	-0.053073	1.77596	2.35815	1.5903	0.438426	-0.467217	-1.31512	-1.8232	-0.976947	0.850129	2.00431	1.71862	0.854739	0.874477	1.30109	1.02924	0.439553	0.533786
38.9987	2.11977	-0.329547	-2.33262	-2.21032	-0.591778	0.283697	-0.190864	-0.969456	-1.12721	-0.869054	-0.654166	-0.682072	-0.671125	-0.536749	0.000623	0.611502	0.267489	-0.905329	-2.23831	-1.97644	-0.547406	0.553898	0.475504	-0.167337	-0.680675	-0.627318	-0.561037	-0.5716	-0.675189	-0.584657	-0.219948	1.01462	2.35509	2.6889	1.69747	0.202329	-0.757223	-1.12964	-1.30217	-0.882863	0.263398	1.4035	1.74011	1.19804	0.90105	1.07227	1.15038	1.06347	1.18403
38.8685	2.46078	0.257359	-1.92203	-2.45526	-1.03503	0.616953	0.924262	0.016432	-0.876403	-1.01035	-0.498753	-0.321255	-0.709199	-1.22689	-0.889157	0.041382	-0.088862	-1.48667	-3.27051	-3.04693	-1.02478	0.648641	0.624067	-0.328482	-1.07231	-1.12859	-1.26005	-1.22901	-0.662835	0.431956	1.22416	1.93708	2.56136	2.55503	1.40778	-0.298941	-1.09891	-0.686485	-0.327889	-0.528157	-0.538685	0.258505	1.26676	1.27654	0.850417	0.901498	1.37177	1.57153	1.26489
38.7382	2.34107	0.805003	-1.39905	-2.64789	-1.52854	0.771988	1.71269	0.790924	-0.556535	-0.905028	-0.204952	0.049013	-0.691545	-1.85281	-2.01618	-1.07641	-0.71656	-1.58637	-3.31696	-3.36804	-1.32146	0.641544	0.753045	-0.342622	-1.17323	-1.0957	-1.13998	-1.13099	-0.294312	1.32401	2.3229	2.55381	2.50025	2.17045	0.996494	-0.68395	-1.13019	0.112452	0.968603	0.061063	-1.25912	-0.924331	0.758777	1.45967	1.0655	1.0515	1.78399	1.99876	1.002
38.6079	1.49316	0.698094	-1.29234	-2.94029	-2.10502	0.417753	1.62434	0.853888	-0.46609	-0.746946	-0.03644	0.090026	-0.917904	-2.55327	-3.37421	-2.76647	-1.82306	-1.55245	-2.6466	-3.04064	-1.55509	0.301871	0.57757	-0.496149	-1.30594	-0.8832	-0.495549	-0.52828	0.006311	1.41488	2.34108	2.33245	1.85348	1.30081	0.263191	-1.102	-1.08168	0.752041	1.85389	0.307971	-2.09602	-2.14985	0.129371	1.54268	1.29008	1.1443	1.84616	1.84486	0.220905
38.4776	0.357821	0.023644	-1.52135	-3.04877	-2.42734	-0.235938	0.857831	0.442596	-0.358694	-0.343122	0.189101	0.021338	-1.12629	-2.96114	-4.39044	-4.3656	-3.01563	-1.41502	-1.4228	-1.95807	-1.34515	0.043537	0.41797	-0.537195	-1.30759	-0.506498	0.501036	0.451867	0.22136	0.785116	1.4288	1.5032	0.93543	0.290058	-0.466517	-1.26579	-0.77918	1.21601	2.18616	0.198492	-2.79108	-3.04506	-0.323672	1.71617	1.64982	1.20876	1.51933	1.19688	-0.678688
38.3473	-0.642511	-0.999462	-1.98969	-2.94767	-2.48514	-1.05535	-0.265961	-0.132848	-0.121563	0.236108	0.459644	-0.030531	-1.1472	-2.87942	-4.67359	-5.30595	-3.96965	-1.38247	-0.157858	-0.393178	-0.5241	0.193502	0.505587	-0.326098	-1.11924	-0.147776	1.35056	1.32493	0.222139	-0.282517	0.029193	0.435758	0.055266	-0.573392	-0.970821	-1.07791	-0.234744	1.46131	1.94619	-0.230986	-3.23767	-3.47927	-0.511059	1.98428	2.07303	1.15685	0.793138	0.214522	-1.37668
38.217	-1.3195	-2.15915	-2.6878	-2.92637	-2.6075	-2.03834	-1.47444	-0.689092	0.103844	0.634027	0.526321	-0.14062	-1.03103	-2.4066	-4.20983	-5.37952	-4.57514	-1.75981	0.475594	1.04873	0.695849	0.758816	0.802649	0.03422	-0.867664	-0.114007	1.42383	1.43723	-0.207505	-1.47752	-1.38237	-0.583347	-0.656316	-1.20117	-1.25046	-0.716529	0.291896	1.35419	1.17488	-0.939522	-3.50883	-3.57958	-0.579782	2.13346	2.28098	0.790382	-0.335824	-0.966472	-1.79692
38.0867	-1.43764	-2.9979	-3.35451	-3.08648	-2.90269	-2.90229	-2.28588	-0.907622	0.323034	0.727139	0.383597	-0.194204	-0.683669	-1.55122	-3.01572	-4.46149	-4.5966	-2.42586	0.300845	2.0133	2.10602	1.72524	1.34192	0.570684	-0.479923	-0.347374	0.631224	0.656095	-0.896034	-2.24926	-2.17421	-1.1342	-0.943481	-1.36734	-1.1567	-0.208077	0.73892	1.06086	0.293855	-1.53068	-3.41677	-3.26931	-0.46981	2.18773	2.28476	0.272254	-1.48261	-1.92709	-1.77082
37.9564	-0.927476	-3.1398	-3.70739	-3.3806	-3.27088	-3.28075	-2.31676	-0.596687	0.560206	0.571375	0.171641	-0.052006	-0.050512	-0.386832	-1.28496	-2.70111	-3.89289	-3.00156	-0.424703	2.3775	3.39401	2.87797	2.0484	1.26235	0.111523	-0.60147	-0.646754	-0.664015	-1.4786	-2.19826	-1.99272	-0.995573	-0.678088	-0.945331	-0.600421	0.428342	1.11338	0.832967	-0.228292	-1.59081	-2.76854	-2.48931	-0.121859	2.22804	2.2256	-0.089432	-2.18178	-2.29566	-1.26307
37.8261	-0.207748	-2.75155	-3.84382	-3.89519	-3.71215	-3.15831	-1.72311	-0.058536	0.557633	0.091265	-0.163411	0.10185	0.544732	0.640032	0.355138	-0.779349	-2.78803	-3.32327	-1.44342	1.96524	3.93362	3.56141	2.45305	1.72612	0.606371	-0.868619	-2.01727	-2.11193	-1.84865	-1.55449	-1.21325	-0.531348	-0.211789	-0.269922	0.098513	0.884238	1.19681	0.622517	-0.362179	-1.19496	-1.82391	-1.60013	0.156296	2.03655	1.98647	-0.294091	-2.38286	-2.18932	-0.677795
37.6958	0.471822	-1.98617	-3.69901	-4.32488	-3.86387	-2.41457	-0.646594	0.533345	0.366285	-0.422717	-0.376666	0.30963	0.991896	1.32855	1.53277	0.815376	-1.49591	-3.07741	-2.17622	1.05884	3.5009	3.41729	2.35348	1.83444	0.910777	-0.939035	-2.79981	-2.94706	-1.75163	-0.610104	-0.289532	-0.046755	0.241929	0.451786	0.790346	1.1475	1.10203	0.570962	-0.050536	-0.41709	-0.767399	-0.801104	0.275767	1.64774	1.67227	-0.219656	-2.01382	-1.68118	-0.213327
37.5655	0.803807	-1.23272	-3.38543	-4.44864	-3.53513	-1.23988	0.51643	0.893658	-0.006847	-0.794689	-0.385336	0.474782	1.09209	1.44197	1.90961	1.61688	-0.405294	-2.3057	-2.33562	-0.073226	2.04181	2.21811	1.57483	1.43805	0.842892	-0.834958	-2.68398	-2.79139	-1.24942	0.088402	0.148989	0.039551	0.367728	0.873705	1.19863	1.1499	0.865116	0.591435	0.438928	0.39452	0.062915	-0.348549	0.096687	1.01556	1.22714	-0.021352	-1.34956	-1.09507	-0.108773
37.4352	0.906984	-0.577042	-2.78141	-3.89877	-2.4857	0.270496	1.63505	1.11368	-0.245212	-0.703718	0.024438	0.741214	0.992369	1.15356	1.6522	1.69653	0.409229	-1.04706	-1.69402	-0.923495	0.085181	0.361856	0.432883	0.811075	0.59165	-0.430429	-1.51913	-1.46579	-0.345089	0.362724	-0.025717	-0.233563	0.248421	1.00662	1.37957	1.13023	0.759929	0.746868	0.99033	1.15804	0.732543	-0.045836	-0.129335	0.415003	0.848715	0.314443	-0.530514	-0.514495	-0.190693
37.305	0.547584	-0.481151	-2.31583	-3.07196	-1.28374	1.41638	2.16387	0.898542	-0.576438	-0.545827	0.368477	0.696376	0.405842	0.263932	0.633858	0.885184	0.482811	-0.02965	-0.868859	-1.6428	-2.15233	-1.96176	-1.07297	-0.148799	-0.049182	-0.195183	-0.083886	0.210704	0.308599	-0.209616	-1.06963	-1.08355	-0.383057	0.495496	0.977129	0.806849	0.464678	0.526399	0.984001	1.37421	0.961398	-0.064318	-0.595995	-0.381116	0.222479	0.278117	-0.209142	-0.474071	-0.677259
37.1747	0.348429	-0.479245	-1.69168	-1.86015	0.054414	2.30503	2.47176	0.797709	-0.546829	-0.124548	0.794935	0.662933	-0.134293	-0.566242	-0.376734	-0.043983	0.27883	0.78856	0.113489	-1.79831	-3.68295	-3.67624	-2.09122	-0.72353	-0.448738	0.151751	1.39776	1.91411	0.825832	-0.984978	-2.13802	-1.77565	-0.9133	-0.107204	0.50194	0.634847	0.358827	0.236032	0.699716	1.41766	1.28179	0.17152	-0.774922	-0.886266	-0.212812	0.185955	-0.145061	-0.614381	-0.974769
37.0444	0.265028	-0.650189	-1.28786	-0.940943	0.850125	2.559	2.41045	0.706158	-0.442339	0.061749	0.802531	0.32778	-0.728091	-1.30773	-1.25686	-0.937493	-0.242038	0.985059	0.635529	-1.7399	-4.35882	-4.47503	-2.48888	-0.905555	-0.646357	0.288603	2.13964	2.74727	0.812817	-1.78547	-2.92088	-2.20248	-1.36104	-0.816885	-0.115546	0.403992	0.173525	-0.327052	-0.030169	1.09463	1.48948	0.443511	-0.890473	-1.33773	-0.692308	-0.194946	-0.542022	-1.06473	-1.16389
36.9141	0.319263	-0.890025	-1.29122	-0.743835	0.80765	2.19576	2.07557	0.621298	-0.416968	-0.19521	0.218991	-0.373157	-1.31755	-1.81777	-1.81817	-1.57128	-0.867292	0.584505	0.502031	-1.67609	-4.1639	-4.19804	-2.16945	-0.676206	-0.622796	0.140921	1.86167	2.37098	0.26302	-2.28304	-3.09786	-2.23518	-1.65226	-1.48345	-0.761539	0.07706	-0.143424	-1.06204	-1.03469	0.439165	1.44811	0.577337	-1.07056	-1.84577	-1.28892	-0.819593	-1.23889	-1.66224	-1.23258
36.7838	0.665221	-0.897228	-1.53733	-1.1618	0.235045	1.68229	1.82691	0.724161	-0.32285	-0.61022	-0.607308	-1.11275	-1.60551	-1.79644	-1.76883	-1.6248	-1.1346	0.107249	0.092876	-1.47813	-3.10565	-2.80762	-1.04164	0.054835	-0.243777	-0.028995	0.969777	1.22521	-0.371153	-2.0888	-2.42709	-1.7122	-1.56533	-1.76364	-1.0978	-0.107251	-0.332804	-1.55576	-1.81997	-0.20086	1.29115	0.663055	-1.17203	-2.2346	-1.76471	-1.28234	-1.70219	-1.95248	-0.99488
36.6535	0.936146	-0.894588	-2.158	-2.17549	-0.695468	1.11281	1.53037	0.714839	-0.36032	-1.1202	-1.53658	-1.88412	-1.76547	-1.50861	-1.4186	-1.38944	-1.13933	-0.306812	-0.453383	-1.3516	-1.81067	-1.0267	0.299811	0.778043	0.058386	-0.373732	-0.279668	-0.31527	-1.01582	-1.55458	-1.47556	-1.12601	-1.43301	-1.87457	-1.32179	-0.367595	-0.581886	-1.90937	-2.42553	-0.925125	0.783959	0.412	-1.47067	-2.739	-2.27541	-1.61085	-1.90324	-2.0417	-0.811376
36.5232	1.11004	-0.818545	-2.8055	-3.16698	-1.35831	0.841801	1.31748	0.65172	-0.301762	-1.23712	-2.00303	-2.29028	-1.6608	-0.977748	-0.844874	-0.932557	-0.810134	-0.312877	-0.661842	-1.08782	-0.576972	0.636325	1.48581	1.28187	0.170875	-0.710281	-1.24175	-1.46001	-1.33731	-0.920411	-0.66025	-0.698381	-1.2852	-1.78379	-1.36924	-0.585509	-0.748342	-1.98657	-2.69663	-1.53532	0.11302	-0.055086	-1.87092	-3.21234	-2.60598	-1.569	-1.64876	-1.85834	-0.733954
36.3929	1.17031	-0.682882	-3.1493	-3.56747	-1.3434	0.959217	1.17794	0.568404	0.019856	-0.664273	-1.64556	-2.08343	-1.27469	-0.358695	-0.243496	-0.448665	-0.325913	0.08678	-0.343208	-0.576124	0.337412	1.68883	2.12306	1.36404	-0.006002	-0.962946	-1.55832	-1.75647	-1.27104	-0.562444	-0.411131	-0.640231	-1.19727	-1.57805	-1.29066	-0.708582	-0.775045	-1.81476	-2.68123	-1.97366	-0.590011	-0.662098	-2.32642	-3.56356	-2.66086	-1.16355	-1.04575	-1.53384	-0.837395
36.2626	1.0218	-0.652587	-3.11655	-3.22568	-0.749807	1.16595	0.882373	0.355808	0.504954	0.436043	-0.59115	-1.38759	-0.831194	0.009978	0.027497	-0.305396	-0.149845	0.443726	0.209403	-0.000803	0.662813	1.71777	1.84291	0.824236	-0.592177	-1.2693	-1.39654	-1.3841	-1.13562	-0.900262	-1.058	-1.14902	-1.35249	-1.50931	-1.30039	-0.844933	-0.795404	-1.65133	-2.65537	-2.3846	-1.3624	-1.46213	-2.91095	-3.86821	-2.6122	-0.752097	-0.540435	-1.4015	-1.25035
36.1323	0.952979	-0.546766	-2.51198	-2.06482	0.291419	1.35771	0.522079	0.220592	1.22267	1.91007	0.999594	-0.244151	-0.293209	0.158889	-0.003382	-0.494609	-0.403554	0.515735	0.792096	0.630579	0.595872	0.953648	0.88457	-0.010927	-1.23416	-1.46423	-0.900821	-0.60634	-1.03637	-1.76884	-2.25534	-1.90234	-1.54553	-1.45728	-1.24579	-0.785896	-0.660447	-1.45554	-2.5493	-2.55378	-1.87569	-2.09983	-3.3033	-3.88151	-2.38454	-0.448687	-0.282333	-1.40774	-1.66116
36.002	1.22042	-0.209131	-1.39485	-0.389704	1.43079	1.42986	0.208246	0.308684	2.08826	3.39568	2.71265	1.11162	0.332693	0.191094	-0.226544	-0.929232	-1.06915	0.15568	1.1515	1.21048	0.399316	-0.119074	-0.262497	-0.684514	-1.52541	-1.39829	-0.335767	0.145587	-1.04927	-2.75487	-3.4147	-2.48225	-1.55688	-1.26301	-0.954018	-0.386279	-0.299132	-1.1913	-2.2476	-2.23935	-1.78861	-2.19485	-3.18665	-3.41161	-1.93454	-0.316676	-0.31827	-1.42023	-1.74286
35.8717	1.63756	0.121409	-0.339876	0.985921	2.01036	1.07097	-0.240691	0.364832	2.62427	4.2066	3.77904	2.06802	0.721202	-0.034789	-0.772956	-1.74711	-2.23518	-0.836384	0.873832	1.32253	0.008654	-1.23359	-1.31302	-1.06397	-1.45956	-1.26177	-0.187406	0.259317	-1.42442	-3.65167	-4.24666	-2.83649	-1.5291	-1.08686	-0.602231	0.07975	-0.026872	-1.10544	-1.92125	-1.57995	-1.20244	-1.82825	-2.70136	-2.69737	-1.53392	-0.593055	-0.835177	-1.57701	-1.59514
35.7415	2.44244	0.704026	0.627446	1.92612	2.17851	0.716085	-0.395207	0.672208	2.99609	4.44848	4.22251	2.72169	1.19729	-0.011079	-1.11741	-2.39455	-3.19153	-1.7564	0.426682	1.27817	-0.085178	-1.59638	-1.45335	-0.561854	-0.613343	-0.673517	-0.099754	0.074033	-1.63244	-3.72408	-4.05819	-2.46268	-1.07151	-0.524415	0.166466	0.863935	0.44518	-0.763674	-1.13253	-0.265546	0.123286	-0.75302	-1.59357	-1.49257	-0.829892	-0.746263	-1.2291	-1.38535	-0.870436
35.6112	2.76561	0.764283	0.64181	1.62567	1.39478	-0.074378	-0.809592	0.533464	2.53313	3.54267	3.41938	2.41861	1.18598	-0.209231	-1.70104	-3.24271	-4.12227	-2.70809	-0.459368	0.583598	-0.427053	-1.61854	-1.1079	0.17783	0.232553	-0.287699	-0.479834	-0.715608	-2.04018	-3.46314	-3.47374	-2.04296	-0.858833	-0.23552	0.626937	1.19428	0.459375	-0.684188	-0.49496	0.833209	1.16521	0.034923	-0.769373	-0.627341	-0.469057	-1.16218	-1.803	-1.36589	-0.362372
35.4809	2.72958	0.56956	0.11493	0.672976	0.351217	-0.720132	-1.04619	0.321738	1.7505	2.18481	2.08352	1.76842	1.19992	-0.133114	-1.9801	-3.65081	-4.26729	-2.832	-0.954456	-0.094977	-0.577216	-0.968759	-0.021279	1.28496	1.16903	0.216482	-0.629752	-1.24692	-2.04192	-2.62271	-2.39269	-1.38224	-0.587082	0.077087	1.01672	1.34661	0.425975	-0.41186	0.292419	1.77554	1.86068	0.544686	-0.109551	0.105595	-0.077192	-1.22388	-1.8735	-1.06321	0.106403
35.3506	1.98124	-0.085848	-0.864314	-0.665617	-0.800092	-1.31649	-1.29	-0.104981	0.68443	0.590748	0.509889	0.938699	1.17775	0.034178	-2.07759	-3.655	-3.6817	-2.13817	-0.952947	-0.655898	-0.70919	-0.140984	1.17538	2.15214	1.68448	0.549294	-0.540243	-1.37475	-1.79242	-1.74672	-1.44069	-0.917715	-0.542496	0.100993	0.992687	1.07095	0.169924	-0.207734	0.825935	2.08601	1.76344	0.422613	0.06721	0.412912	0.138272	-1.00881	-1.50516	-0.694143	0.167504
35.2203	0.674507	-0.954907	-1.76982	-1.79147	-1.72749	-1.77951	-1.4607	-0.548308	-0.33311	-0.794587	-0.751032	0.371194	1.29372	0.306347	-1.92037	-3.14993	-2.42288	-0.726937	-0.340818	-0.81242	-0.729103	0.553626	2.0157	2.48211	1.69027	0.734757	-0.125627	-0.982137	-1.35319	-1.11184	-0.880735	-0.732801	-0.682843	-0.137277	0.599079	0.501767	-0.203765	-0.141936	0.956342	1.75118	1.05336	-0.091973	-0.077392	0.40099	0.27302	-0.448742	-0.682744	-0.266271	-0.136067
35.09	-0.731594	-1.58771	-2.04679	-2.21548	-2.20704	-2.01472	-1.41381	-0.745492	-0.990452	-1.62843	-1.28055	0.406426	1.68331	0.705038	-1.44571	-2.12536	-0.725665	1.05875	0.770484	-0.400483	-0.509325	0.923462	2.20297	2.2246	1.37519	0.91904	0.557578	-0.215251	-0.838745	-0.779587	-0.692774	-0.730173	-0.854303	-0.452132	0.095647	-0.057117	-0.50812	-0.203176	0.693625	1.01777	0.212066	-0.529241	-0.209334	0.307669	0.47026	0.435989	0.487852	0.236962	-0.554045
34.9597	-1.98058	-1.85551	-1.699	-2.0851	-2.48811	-2.24042	-1.33525	-0.835418	-1.44394	-2.08675	-1.25885	0.803851	2.03226	0.912187	-0.962268	-1.02265	0.740567	2.44092	1.7708	0.22419	-0.291726	0.632335	1.40549	1.26612	0.784376	0.976651	1.03402	0.295346	-0.666255	-0.902079	-0.942959	-1.03469	-1.19704	-0.889142	-0.445483	-0.5435	-0.823195	-0.566264	-0.066875	-0.03147	-0.562777	-0.767409	-0.308272	0.07245	0.518324	1.20636	1.50492	0.551473	-1.0332
34.8294	-2.73661	-1.64251	-0.912676	-1.69192	-2.72544	-2.47189	-1.2876	-0.930359	-1.83393	-2.33637	-0.956345	1.23322	2.07956	0.778989	-0.647008	-0.189884	1.5063	2.90653	2.20004	0.723149	-0.221767	-0.291656	-0.220431	-0.146116	0.153605	0.924351	1.01613	0.136191	-0.979386	-1.31309	-1.43336	-1.60066	-1.72267	-1.332	-0.790733	-0.77275	-1.06695	-1.12661	-1.09285	-1.10551	-1.06037	-0.702691	-0.289021	-0.247531	0.316447	1.55469	2.0466	0.621374	-1.35895
34.6991	-2.6433	-0.837679	0.117918	-1.19493	-2.75941	-2.41188	-1.10722	-0.974789	-2.09066	-2.31768	-0.488264	1.52311	1.82334	0.475079	-0.392256	0.335967	1.56191	2.49689	2.03304	1.01519	-0.200098	-1.3802	-1.99829	-1.41743	-0.124284	0.979326	0.62542	-0.586985	-1.49673	-1.5557	-1.74431	-2.15758	-2.2196	-1.47668	-0.58384	-0.455705	-0.97011	-1.48406	-1.82826	-1.70225	-1.00343	-0.169979	0.063125	-0.391146	0.037678	1.53039	2.17134	0.679719	-1.17739
34.5688	-1.92589	0.149136	0.850883	-0.936836	-2.59633	-2.03241	-0.925424	-1.18433	-2.35977	-2.18201	-0.182831	1.32429	1.11121	-0.01384	-0.29666	0.398334	0.909158	1.33793	1.24852	0.884559	-0.341449	-2.33839	-3.42866	-2.26989	-0.09543	1.02557	-0.093867	-1.71657	-2.07319	-1.53553	-1.84794	-2.72418	-2.73948	-1.3926	0.040695	0.210998	-0.650119	-1.55697	-2.06304	-1.73014	-0.559651	0.558318	0.562653	-0.407628	-0.318932	1.1165	1.85162	0.694028	-0.588579
34.4385	-1.05402	0.7939	0.890396	-1.03097	-2.18246	-1.38381	-0.881291	-1.68302	-2.67858	-2.00293	-0.213026	0.519321	-0.02328	-0.63434	-0.400024	0.011537	-0.213726	-0.194305	0.055279	0.302128	-0.674941	-2.91408	-4.14396	-2.59899	0.02919	0.896609	-0.983723	-2.91032	-2.55977	-1.34127	-1.86226	-3.31649	-3.3044	-1.26622	0.709811	0.822598	-0.348949	-1.38509	-1.79999	-1.34745	-0.094405	1.03987	0.881469	-0.412326	-0.689658	0.453082	1.18679	0.582786	0.09979
34.3082	-0.357298	0.865991	0.341082	-1.15372	-1.30315	-0.439399	-0.887564	-2.24617	-2.78522	-1.60991	-0.375899	-0.535243	-1.16299	-1.09781	-0.500099	-0.477171	-1.24917	-1.45206	-1.02675	-0.392061	-0.939577	-2.80006	-3.85342	-2.29759	0.188136	0.651902	-1.67031	-3.64214	-2.7023	-1.00071	-1.75728	-3.68738	-3.66401	-1.12157	1.15308	1.1274	-0.126234	-0.902194	-1.04939	-0.723794	0.119469	0.994875	0.873356	-0.335426	-0.789974	-0.046838	0.556575	0.470089	0.712429
34.178	-0.161802	0.253799	-0.539632	-1.03047	-0.035063	0.565752	-0.959077	-2.6803	-2.55123	-1.00875	-0.51396	-1.45671	-1.96084	-1.2918	-0.547942	-0.843682	-1.83933	-2.06681	-1.68094	-0.944883	-0.998697	-2.05076	-2.74139	-1.56829	0.236668	0.284262	-2.01758	-3.74608	-2.54818	-0.728251	-1.60911	-3.68203	-3.67075	-1.08959	1.03612	0.851909	-0.124639	-0.268149	-0.113774	-0.24647	-0.258613	0.179538	0.394527	-0.225851	-0.548141	-0.179366	0.183959	0.378583	1.00885
34.0477	-0.488179	-0.81814	-1.32819	-0.473872	1.37807	1.36923	-1.04967	-2.76291	-1.92235	-0.269829	-0.46255	-1.85836	-2.13292	-1.17339	-0.52479	-0.935946	-1.80266	-1.91423	-1.75347	-1.15298	-0.763983	-0.90888	-1.22557	-0.672589	0.179137	-0.09709	-2.00442	-3.3172	-2.24641	-0.638952	-1.38187	-3.13909	-3.18568	-1.18065	0.283829	-0.018008	-0.374533	0.316548	0.685903	-0.152673	-1.23466	-1.23169	-0.401395	-0.054696	0.020481	0.137891	0.229177	0.400315	0.948669
33.9174	-1.08148	-1.91465	-1.68543	0.436627	2.55442	1.75384	-1.10269	-2.39359	-1.01125	0.445911	-0.168982	-1.56208	-1.62366	-0.823148	-0.48258	-0.765424	-1.21768	-1.15581	-1.31704	-0.976844	-0.285084	0.251038	0.179293	0.131574	0.120454	-0.334667	-1.72428	-2.65107	-1.97228	-0.705796	-0.981007	-2.02099	-2.19364	-1.30426	-0.896768	-1.26242	-0.840539	0.632415	1.0945	-0.434682	-2.42624	-2.67413	-1.13407	0.229161	0.792168	0.828565	0.715107	0.614405	0.64976
33.7871	-1.61302	-2.65608	-1.59713	1.2812	3.04594	1.56672	-1.14787	-1.73281	-0.145693	0.878133	0.212667	-0.758281	-0.719767	-0.490111	-0.586038	-0.557366	-0.442803	-0.215718	-0.685768	-0.617347	0.185636	0.983517	0.971396	0.57627	0.098198	-0.381245	-1.39069	-2.13706	-1.89318	-0.853326	-0.41573	-0.570203	-0.936425	-1.40033	-2.17772	-2.60021	-1.52055	0.45628	0.931877	-0.958703	-3.33558	-3.55943	-1.49518	0.541506	1.47911	1.60686	1.43152	0.932206	0.201488
33.6568	-1.6253	-2.66686	-1.15067	1.70942	2.75439	1.00717	-1.06446	-0.919526	0.488989	1.00686	0.622206	0.298075	0.283437	-0.266408	-0.801043	-0.403171	0.269984	0.623732	-0.04998	-0.188947	0.52762	1.15952	1.04558	0.653811	0.226127	-0.134069	-1.02306	-1.84197	-1.86843	-0.803016	0.361121	0.942207	0.351632	-1.28046	-3.04181	-3.57901	-2.20111	-0.101784	0.374742	-1.37303	-3.45337	-3.41791	-1.24329	0.850754	1.90932	2.27208	2.20923	1.3136	-0.204615
33.5265	-0.832525	-1.81653	-0.539185	1.55514	1.91169	0.466766	-0.700539	-0.07366	0.868513	0.999357	1.06741	1.3425	1.14548	-0.105856	-0.943332	-0.246281	0.828151	1.26311	0.538223	0.294549	0.775356	0.958713	0.64159	0.519038	0.556544	0.444818	-0.504662	-1.53369	-1.56802	-0.268728	1.34905	2.25041	1.46917	-0.774853	-3.04521	-3.77179	-2.53702	-0.657013	-0.149347	-1.31317	-2.55469	-2.15607	-0.343824	1.15125	2.03879	2.73335	2.94703	1.76117	-0.371351
33.3962	0.236695	-0.774133	-0.43796	0.449988	0.486199	-0.151195	-0.446532	0.257436	0.63398	0.6196	1.10929	1.70673	1.27012	-0.357211	-1.25552	-0.404009	0.807327	1.2633	0.630352	0.405756	0.603448	0.263935	-0.31567	-0.128889	0.520334	0.765567	-0.205694	-1.36408	-1.18739	0.359773	1.95105	2.6619	1.78347	-0.362222	-2.55112	-3.47786	-2.7219	-1.27079	-0.695918	-1.07102	-1.27814	-0.565091	0.522159	0.944189	1.425	2.4845	3.08454	1.77135	-0.699764
33.2659	1.46475	0.292824	-0.676343	-0.979713	-0.787823	-0.387643	-0.069341	0.339339	0.242347	0.315838	1.03993	1.60068	0.956868	-0.616092	-1.29767	-0.432297	0.610489	0.984551	0.527716	0.467875	0.47227	-0.288344	-1.18898	-0.906559	0.194821	0.862923	0.127342	-0.879161	-0.414464	1.1709	2.24067	2.3686	1.50608	0.030822	-1.57584	-2.59301	-2.41622	-1.44943	-0.791561	-0.423798	0.249096	1.10822	1.29679	0.483228	0.450274	1.82892	2.82389	1.54386	-0.980357
33.1356	2.04496	0.641719	-1.45884	-2.52494	-1.86319	-0.569986	0.021991	-0.034385	-0.401852	-0.141641	0.581483	0.843741	0.097726	-1.06588	-1.30558	-0.497692	0.108835	0.238262	-0.044746	0.222895	0.253682	-0.737646	-2.03588	-2.02443	-0.840379	0.23941	0.073759	-0.433146	0.242645	1.54104	1.79893	1.23272	0.462778	-0.143219	-0.926681	-1.80966	-2.04996	-1.49757	-0.779794	0.133262	1.33884	2.1116	1.40827	-0.473127	-0.960827	0.608744	1.8798	0.743429	-1.59603
33.0053	1.82861	0.260225	-2.30979	-3.50134	-2.3841	-0.661444	-0.075987	-0.500784	-0.939901	-0.579041	-0.028631	-0.110016	-0.826259	-1.43863	-1.13885	-0.370315	-0.357115	-0.671969	-0.868301	-0.12837	0.212732	-0.81813	-2.57649	-3.17426	-2.31376	-0.940317	-0.326957	-0.100986	0.621231	1.37137	0.867739	-0.184217	-0.861568	-0.84065	-0.88261	-1.358	-1.66446	-1.38486	-0.684798	0.527282	1.90439	2.35946	0.913474	-1.61457	-2.35714	-0.788311	0.542327	-0.395091	-2.37725
32.875	1.18828	-0.351984	-2.52194	-3.25736	-2.00295	-0.447108	-0.016255	-0.519125	-0.919307	-0.67154	-0.338508	-0.592554	-1.175	-1.34191	-0.564684	0.242567	-0.337105	-1.26066	-1.50938	-0.234464	0.65368	-0.271297	-2.46302	-3.80342	-3.54317	-2.09951	-0.766516	0.184524	0.800313	0.950087	0.055153	-1.05411	-1.71	-1.60928	-1.24158	-1.08271	-1.05772	-0.899531	-0.340622	0.935216	2.21592	2.19995	0.268344	-2.38227	-3.13583	-1.77866	-0.611946	-1.30637	-2.81353
32.7447	0.035066	-1.24601	-2.31762	-2.27502	-1.30857	-0.416875	-0.177188	-0.445048	-0.795847	-0.866431	-0.679202	-0.838289	-1.2538	-1.25216	-0.196706	0.724027	-0.289853	-1.85623	-2.2937	-0.569761	0.935614	0.214358	-2.22421	-4.14969	-4.55059	-3.32007	-1.59618	-0.170048	0.273575	0.004039	-0.770464	-1.47982	-2.20212	-2.59553	-2.23262	-1.35454	-0.721947	-0.581815	-0.280532	0.880159	1.92611	1.43003	-0.676517	-3.01073	-3.61514	-2.64636	-1.77631	-2.14603	-3.0949
32.6145	-1.0347	-1.90908	-1.64921	-0.826666	-0.421124	-0.415293	-0.372929	-0.247057	-0.580455	-1.0244	-0.864616	-0.735252	-1.03197	-1.16359	-0.098376	0.943169	-0.238664	-2.28093	-2.98005	-1.06598	0.888047	0.438812	-1.89085	-3.99727	-4.92212	-4.1649	-2.50105	-0.962669	-0.65271	-1.03832	-1.29237	-1.31046	-2.12537	-3.32424	-3.2844	-1.80994	-0.547674	-0.398539	-0.384137	0.596003	1.40484	0.576032	-1.42879	-3.24026	-3.69423	-3.21574	-2.64927	-2.57854	-2.90342
32.4842	-1.38188	-1.87288	-0.583866	0.789118	0.688586	-0.088359	-0.297819	0.136434	-0.1725	-0.829846	-0.617691	-0.207655	-0.486407	-0.934574	-0.11282	0.954173	-0.111291	-2.26241	-3.18775	-1.46608	0.546136	0.411486	-1.36797	-3.15852	-4.36651	-4.22965	-2.98289	-1.61856	-1.33944	-1.59693	-1.24673	-0.561313	-1.37649	-3.2674	-3.66488	-1.93123	-0.30341	-0.173511	-0.340381	0.531691	1.21096	0.285383	-1.45244	-2.78827	-3.2172	-3.24554	-2.91567	-2.32546	-1.97872
32.3539	-1.42516	-1.72842	-0.067223	1.56591	1.33468	0.114309	-0.468593	-0.009355	-0.200782	-0.751886	-0.499861	-0.029331	-0.38632	-1.14031	-0.731347	0.173652	-0.570895	-2.3543	-3.35246	-2.20927	-0.637914	-0.466241	-1.3258	-2.40245	-3.66043	-4.12021	-3.38679	-2.26222	-1.91172	-1.99971	-1.32827	-0.193002	-0.801725	-2.88885	-3.63178	-2.1105	-0.566846	-0.482006	-0.624694	0.27956	0.958106	0.146532	-1.26797	-2.30151	-2.84519	-3.33254	-3.18883	-2.12092	-1.09735
32.2236	-0.860858	-1.25073	0.107599	1.80403	1.94837	0.687108	-0.397457	-0.235112	-0.151585	-0.269587	-0.077484	0.135018	-0.33049	-1.20486	-1.26152	-0.742807	-1.10965	-2.09341	-2.92692	-2.60313	-1.90664	-1.52475	-1.32814	-1.53307	-2.68633	-3.55098	-3.13925	-2.08268	-1.60869	-1.70648	-1.22812	-0.035904	-0.191472	-1.82105	-2.69254	-1.82929	-0.810855	-0.747323	-0.663801	0.34002	1.04073	0.445173	-0.609879	-1.4513	-2.16023	-3.03147	-3.09291	-1.73163	-0.106652
32.0933	-0.227654	-0.912438	-0.230581	1.4826	2.36352	1.35338	-0.262063	-0.568723	-0.070721	0.404295	0.403181	0.115526	-0.391002	-1.12242	-1.5881	-1.63811	-1.73098	-1.68791	-2.10866	-2.59084	-2.97448	-2.58108	-1.51137	-0.961477	-1.94244	-2.92092	-2.4805	-1.20766	-0.620759	-1.00724	-1.20968	-0.318195	0.148523	-0.510834	-1.28174	-1.3201	-1.0747	-0.968485	-0.562008	0.442509	1.01395	0.623258	0.028682	-0.556926	-1.37002	-2.55652	-2.89415	-1.50191	0.541014
31.963	0.038027	-0.959435	-0.879195	0.896675	2.51355	1.84034	-0.148324	-0.827049	0.114771	1.07376	0.781221	-0.035116	-0.435389	-0.802823	-1.54188	-2.22576	-2.2602	-1.26476	-1.10358	-2.10929	-3.46409	-3.32106	-1.8364	-0.845227	-1.63594	-2.44581	-1.68116	0.006201	0.654647	-0.205599	-1.29492	-0.884174	0.193425	0.646215	0.126707	-0.753122	-1.25719	-1.06352	-0.375549	0.418941	0.611958	0.35856	0.37436	0.238643	-0.558356	-2.00985	-2.68521	-1.49642	0.685347
31.8327	-0.08427	-1.18445	-1.27222	0.580906	2.53079	2.09027	0.083731	-0.61359	0.648921	1.74207	1.13783	-0.002481	-0.135562	-0.045736	-0.876973	-2.09685	-2.30956	-0.726433	0.033443	-1.03992	-2.97282	-3.31078	-1.97847	-0.913042	-1.50197	-1.97119	-0.821579	1.23254	1.88436	0.611442	-1.16502	-1.1869	0.278068	1.56118	1.32841	-0.060338	-1.07325	-0.821593	0.010283	0.436921	0.087214	-0.097734	0.610625	1.10057	0.433768	-1.23554	-2.24507	-1.38767	0.617457
31.7024	-0.897101	-1.73987	-1.47259	0.335773	1.97451	1.57757	0.018387	-0.227559	1.12019	1.90498	1.0405	-0.098953	0.123086	0.6186	-0.103656	-1.60088	-2.15365	-0.517941	0.677178	-0.0055	-1.97366	-2.87984	-2.15976	-1.30532	-1.67489	-1.79449	-0.48057	1.62009	2.23147	0.869399	-1.0616	-1.29476	0.187161	1.73772	1.73263	0.293554	-0.903294	-0.696358	0.11624	0.195839	-0.638628	-0.812644	0.492706	1.63365	1.17345	-0.638855	-1.89166	-1.36952	0.190438
31.5721	-1.87997	-2.11876	-1.18612	0.305819	1.03534	0.539404	-0.153069	0.440154	1.63229	1.76778	0.718032	-0.159558	0.369322	1.12164	0.708218	-0.700577	-1.61477	-0.449025	0.870715	0.864601	-0.629096	-1.9758	-2.05207	-1.54381	-1.69689	-1.60233	-0.511527	1.17514	1.71528	0.709431	-0.749541	-0.923759	0.198277	1.43577	1.56555	0.479974	-0.621565	-0.577881	0.082074	-0.007476	-1.07447	-1.2972	0.334176	1.97033	1.75264	-0.077871	-1.40516	-1.12581	-0.161538
31.4418	-2.59162	-2.07057	-0.552562	0.301248	-0.155329	-0.758197	-0.366344	1.21069	2.11711	1.50492	0.310018	-0.257821	0.392707	1.23319	1.29757	0.357017	-0.786188	-0.424362	0.648457	1.32732	0.626347	-0.8343	-1.57204	-1.41133	-1.41301	-1.30442	-0.774827	0.125557	0.562464	0.250853	-0.306829	-0.232518	0.30077	0.881264	1.08361	0.569013	-0.281427	-0.469627	-0.031909	-0.08363	-1.09743	-1.42896	0.194861	2.05189	2.06985	0.385972	-0.807251	-0.627266	-0.257648
31.3115	-2.72726	-1.58943	0.077952	0.088432	-1.37863	-1.95912	-0.552803	1.85932	2.51815	1.31792	-0.049201	-0.497794	0.025343	0.828975	1.46247	1.27651	0.151507	-0.33314	0.169687	1.27009	1.41151	0.251594	-0.791005	-0.918451	-0.915202	-0.954971	-1.07421	-1.03852	-0.74666	-0.329651	0.042088	0.397911	0.356707	0.298086	0.570526	0.613956	0.024855	-0.388026	-0.156206	-0.036059	-0.822861	-1.29665	0.049731	1.82906	2.02674	0.64372	-0.239673	-0.019969	-0.100825
31.1812	-2.3371	-1.0078	0.239507	-0.535525	-2.45564	-2.82439	-0.736905	2.1453	2.72566	1.24046	-0.377798	-1.01456	-0.809724	-0.102234	1.06018	1.73413	0.917852	-0.16768	-0.416013	0.678858	1.46743	0.950171	-0.001472	-0.371749	-0.56023	-0.794389	-1.32231	-1.86481	-1.75847	-0.93398	-0.023026	0.496902	0.128135	-0.242676	0.136114	0.532311	0.091584	-0.482322	-0.352363	-0.000512	-0.517604	-1.11567	-0.19325	1.27053	1.55666	0.546214	0.022679	0.355867	0.071398
31.051	-1.38725	-0.432807	-0.018248	-1.21695	-2.88572	-2.90531	-0.611927	2.31552	3.00152	1.49736	-0.447831	-1.49184	-1.62369	-1.02537	0.460614	1.88231	1.63075	0.376543	-0.619819	0.037149	1.13339	1.39116	0.791588	0.179264	-0.371292	-0.710712	-1.17221	-1.75168	-1.84326	-1.15837	-0.339711	0.150477	-0.180325	-0.418455	0.089278	0.535849	0.06647	-0.587555	-0.413139	0.201974	-0.056754	-0.71443	-0.239031	0.79895	1.08656	0.383495	0.084101	0.498183	0.294831
30.9207	-0.37546	-0.291946	-0.758817	-1.81678	-2.66956	-2.34041	-0.29476	2.34746	3.20664	1.76565	-0.514939	-1.92339	-2.1917	-1.7059	-0.247066	1.62509	2.09823	1.13796	-0.441822	-0.519502	0.529836	1.44047	1.23747	0.366301	-0.605038	-0.873021	-0.778373	-0.843636	-1.09437	-1.06876	-0.928617	-0.640537	-0.614506	-0.381592	0.224517	0.445864	-0.209896	-0.882022	-0.565372	0.317519	0.315339	-0.312661	-0.189666	0.474204	0.7113	0.115513	-0.242488	0.134013	0.253147
30.7904	0.182701	-0.834372	-1.84493	-2.20577	-2.02707	-1.50213	2.5e-05	2.20159	3.11406	1.60344	-0.915622	-2.3462	-2.38847	-2.03127	-1.00527	0.931595	2.16051	1.83493	-0.077286	-0.977099	-0.235165	1.02301	1.08433	-0.021268	-1.3142	-1.33544	-0.418991	0.329329	0.007772	-0.865197	-1.68278	-1.67418	-1.15783	-0.367011	0.26176	0.12239	-0.785375	-1.4606	-1.0335	0.045734	0.303336	-0.18716	-0.206196	0.260766	0.411327	-0.339994	-1.03724	-0.812176	-0.251791
30.6601	0.25834	-1.72074	-2.7175	-2.06355	-1.03639	-0.558317	0.319036	2.0802	2.77344	0.948288	-1.61602	-2.55999	-1.99695	-1.78874	-1.51366	0.143481	2.02656	2.4558	0.454388	-1.15309	-0.82561	0.444557	0.584235	-0.647481	-2.03024	-1.71762	-0.076505	1.38173	1.09245	-0.513014	-2.1429	-2.37697	-1.47074	-0.290503	0.290187	-0.154796	-1.26877	-1.99471	-1.62097	-0.51	-0.012384	-0.22591	-0.108111	0.341512	0.327459	-0.787856	-1.92102	-1.85269	-0.902037
30.5298	-0.123814	-2.59047	-3.06015	-1.45899	-0.05054	0.155192	0.506336	1.89244	2.0692	-0.24554	-2.61706	-2.64338	-1.25413	-1.18725	-1.75246	-0.563142	1.75967	2.82346	0.894723	-1.16934	-1.20461	-0.131144	-0.02684	-1.20482	-2.40532	-1.80278	0.132843	1.82723	1.63319	-0.200024	-2.14595	-2.50547	-1.48293	-0.216026	0.30223	-0.248545	-1.45437	-2.32261	-2.20841	-1.25774	-0.556702	-0.329312	0.155941	0.624609	0.295906	-1.22969	-2.61603	-2.5681	-1.43635
30.3995	-0.692244	-2.98857	-2.68706	-0.583652	0.663787	0.485375	0.492797	1.53534	1.02979	-1.71842	-3.68175	-2.66724	-0.512417	-0.520871	-1.71556	-0.972446	1.50022	2.89408	1.09361	-1.12226	-1.34504	-0.468416	-0.387623	-1.33236	-2.15555	-1.41697	0.233554	1.52086	1.39893	-0.044945	-1.68129	-2.0284	-1.20023	-0.116813	0.391454	-0.040224	-1.2171	-2.29271	-2.5685	-1.91007	-1.03949	-0.244903	0.672086	1.00425	0.194087	-1.58306	-2.81988	-2.58718	-1.57016
30.2692	-1.31571	-2.81381	-1.8442	0.103781	0.775979	0.253652	0.078339	0.727372	-0.393672	-3.23905	-4.65333	-2.87431	-0.304361	-0.263264	-1.62334	-1.12833	1.17853	2.52008	0.825372	-1.25024	-1.41947	-0.565537	-0.41684	-1.04586	-1.45836	-0.773543	0.111718	0.450579	0.282947	-0.317314	-1.14954	-1.37744	-0.949722	-0.169553	0.407187	0.227054	-0.818174	-2.04406	-2.70307	-2.40333	-1.4295	-0.071548	1.16402	1.12589	-0.231016	-1.94569	-2.5912	-2.02727	-1.40482
30.1389	-1.69826	-1.99622	-0.712653	0.464754	0.392755	-0.316543	-0.601221	-0.448293	-1.89399	-4.31729	-5.13264	-3.16154	-0.696586	-0.461651	-1.43261	-0.918818	0.937845	1.88732	0.260096	-1.43231	-1.30644	-0.255187	0.02356	-0.36862	-0.506428	-0.009602	-0.071665	-0.904041	-1.28976	-0.945907	-0.791004	-0.843957	-0.838712	-0.319662	0.366032	0.437261	-0.366249	-1.51438	-2.43646	-2.57814	-1.68633	0.054486	1.43892	0.92541	-0.849972	-2.157	-1.93001	-1.03628	-0.978953
30.0086	-1.56164	-0.597325	0.600807	0.673627	-0.06367	-0.773946	-1.18737	-1.60351	-2.97592	-4.47777	-4.71972	-3.17352	-1.30437	-0.777968	-0.934826	-0.203118	1.00501	1.36305	-0.189003	-1.31941	-0.720735	0.641159	0.985907	0.603172	0.508538	0.802674	-0.030138	-1.86953	-2.62699	-1.61316	-0.629147	-0.491377	-0.763711	-0.389661	0.360365	0.599176	0.181545	-0.552297	-1.57191	-2.30302	-1.82485	-0.006071	1.44508	0.617791	-1.26469	-1.93156	-0.838079	0.235743	-0.280152
29.8783	-1.42166	0.525846	1.39384	0.432197	-0.728014	-1.31643	-1.92436	-2.87018	-3.831	-4.14459	-3.886	-3.15264	-2.15295	-1.34424	-0.573227	0.404861	0.891094	0.646628	-0.746987	-1.21012	-0.078147	1.50691	1.71082	1.05784	0.797889	0.999524	-0.165356	-2.5578	-3.74931	-2.56514	-1.13494	-0.806327	-1.14166	-0.845754	-0.164568	0.157822	0.275424	0.239602	-0.721894	-2.16285	-2.43979	-0.848161	0.703396	-0.053876	-1.6552	-1.65815	-0.007031	1.01418	0.081356
29.748	-1.06402	1.34718	1.8863	0.324093	-0.965653	-1.42016	-2.26758	-3.55992	-3.96352	-3.17434	-2.51621	-2.5986	-2.43563	-1.48103	-0.035346	1.02825	0.854499	0.171325	-0.921544	-0.696544	0.884665	2.41972	2.21673	1.10112	0.594516	0.882827	-0.112641	-2.51651	-4.07561	-3.20878	-1.74972	-1.2302	-1.46457	-1.30638	-0.872358	-0.500338	0.22168	0.947961	0.163082	-1.89441	-3.02658	-1.8549	-0.164369	-0.44101	-1.42597	-0.951675	0.736138	1.46576	0.389301
29.6177	-0.650033	1.62595	2.02817	0.480914	-0.681179	-1.07962	-2.13776	-3.49183	-3.42203	-1.93786	-1.00749	-1.56387	-1.95046	-1.07915	0.525418	1.40245	0.740824	-0.111106	-0.755728	0.087822	1.90423	3.04663	2.25239	0.683001	0.013653	0.545927	0.077727	-1.91342	-3.66032	-3.37957	-2.17521	-1.46898	-1.5669	-1.71332	-1.6765	-1.24541	-0.010654	1.25511	0.7068	-1.56141	-3.23845	-2.52837	-0.78828	-0.357664	-0.536188	0.112419	1.2791	1.5325	0.614852
29.4875	-0.326144	1.30254	1.79208	0.811967	-0.040424	-0.474177	-1.62469	-2.75112	-2.45204	-0.839287	0.203873	-0.351909	-0.913454	-0.370204	0.838709	1.2863	0.363932	-0.381821	-0.490415	0.824185	2.59429	3.08773	1.71648	-0.071096	-0.699702	0.129031	0.278313	-1.11285	-2.81513	-3.08819	-2.21518	-1.34821	-1.39883	-2.01842	-2.42729	-1.92318	-0.438615	0.928037	0.594128	-1.2819	-2.86056	-2.52905	-0.979018	0.09013	0.715828	1.26302	1.52915	1.22657	0.692408
29.3572	-0.162854	0.517474	1.18573	1.05574	0.619765	0.135097	-0.923225	-1.63157	-1.37701	-0.140925	0.8304	0.615997	0.144403	0.186655	0.650554	0.591072	-0.376622	-0.834423	-0.423616	1.17587	2.6479	2.43846	0.724403	-0.902787	-1.27166	-0.233605	0.358488	-0.479847	-1.92978	-2.49069	-1.85607	-0.88739	-1.02421	-2.15812	-2.92283	-2.36355	-0.990666	-0.013467	-0.233081	-1.18021	-1.97401	-1.85551	-0.782384	0.572228	1.78914	2.10732	1.44465	0.651034	0.56154
29.2269	0.119397	-0.186035	0.541796	1.18799	1.21089	0.786313	0.021354	-0.237383	-0.210799	0.379653	1.10275	1.2588	0.905369	0.40574	0.130986	-0.285573	-1.14986	-1.29072	-0.486309	1.22894	2.27712	1.53297	-0.163363	-1.26884	-1.25345	-0.20283	0.504987	0.034201	-1.04197	-1.55815	-1.00639	-0.01647	-0.308609	-1.79869	-2.72122	-2.17838	-1.26379	-1.03992	-1.26553	-1.03372	-0.613521	-0.494017	-0.103276	0.997396	2.40176	2.54735	1.30876	0.230378	0.462884
29.0966	0.487068	-0.602586	-0.094375	0.954301	1.41579	1.26844	0.958921	1.0324	0.789661	0.759379	1.11958	1.36767	0.933149	-0.006739	-0.671954	-1.1154	-1.81857	-1.76417	-0.765612	0.959678	1.63533	0.666545	-0.687266	-1.0896	-0.722777	0.11532	0.61919	0.315829	-0.376476	-0.622552	-0.043456	0.901667	0.523604	-1.00107	-1.87138	-1.4784	-1.24861	-1.884	-2.17276	-0.851818	0.819455	1.15809	0.808123	1.08975	2.17989	2.32567	1.08773	-0.002697	0.309114
28.9663	0.840678	-0.680297	-0.683449	0.263133	1.07178	1.43626	1.66109	1.8718	1.43128	1.0259	1.01684	0.949653	0.148918	-1.02467	-1.56132	-1.66207	-2.22572	-2.18479	-1.20723	0.49536	1.00273	0.128936	-0.736311	-0.520471	0.018794	0.485903	0.606551	0.340518	-0.055966	-0.008808	0.611071	1.5019	1.24039	0.03256	-0.680336	-0.614425	-1.10203	-2.39313	-2.70065	-0.643677	1.96799	2.67819	1.68633	0.767922	1.10916	1.41082	0.697104	-0.185842	-0.037298
28.836	1.10773	-0.462006	-1.11945	-0.70405	0.288588	1.2988	2.03173	2.20319	1.67345	1.20353	0.933332	0.263673	-1.07398	-2.23337	-2.19662	-1.71586	-2.20329	-2.3729	-1.59273	0.090722	0.690639	0.126718	-0.327935	0.188214	0.649807	0.718746	0.471286	0.198518	-0.050582	0.130399	0.729941	1.63391	1.73685	1.06218	0.440468	0.021009	-0.990882	-2.47638	-2.70336	-0.424418	2.59266	3.69734	2.32439	0.206192	-0.403841	0.069216	0.106718	-0.489879	-0.63307
28.7057	1.24632	-0.079949	-1.29758	-1.60463	-0.635523	0.962632	2.07633	2.12821	1.58911	1.27258	0.912104	-0.348828	-2.12755	-3.04461	-2.26453	-1.21151	-1.68381	-2.15793	-1.68205	-0.041703	0.841639	0.655049	0.386025	0.79166	0.954872	0.735519	0.294133	0.018111	-0.247633	-0.164878	0.348035	1.38819	2.02101	1.85165	1.11679	0.168647	-0.982054	-2.10413	-2.18581	-0.256724	2.54515	3.93482	2.5938	-0.279626	-1.74182	-1.26011	-0.619277	-0.988137	-1.38693
28.5754	1.23235	0.266585	-1.21029	-2.13231	-1.38045	0.538362	1.83184	1.80859	1.29589	1.16882	0.855543	-0.680863	-2.52107	-3.02846	-1.67354	-0.311419	-0.797363	-1.52476	-1.39047	0.103921	1.29621	1.44337	1.14067	1.11201	0.864817	0.54935	0.149694	-0.131322	-0.554438	-0.741527	-0.321145	0.972126	2.11378	2.18335	1.11227	-0.22387	-1.05706	-1.38815	-1.34119	-0.2331	1.81822	3.3186	2.47508	-0.424619	-2.40127	-2.17716	-1.34888	-1.6129	-2.09899
28.4451	0.884416	0.196622	-1.15977	-2.34246	-1.91781	-0.084941	1.15935	1.2051	0.746901	0.672856	0.415735	-0.944007	-2.31867	-2.3283	-0.807822	0.459535	-0.029242	-0.839429	-1.03499	0.133008	1.48202	1.88738	1.47593	0.911894	0.279613	0.055304	-0.116229	-0.436848	-1.10493	-1.58482	-1.18219	0.401124	1.82032	1.74495	0.231157	-1.19255	-1.36372	-0.790573	-0.675555	-0.547357	0.50539	1.95755	1.92028	-0.316359	-2.36737	-2.61875	-2.07964	-2.35677	-2.72004
28.3148	0.473542	-0.173646	-1.10618	-2.0815	-1.96205	-0.628033	0.364577	0.661621	0.328626	0.086982	-0.271743	-1.11265	-1.57622	-1.08491	0.153566	0.963167	0.510577	-0.173519	-0.661175	-0.009993	1.24785	1.86918	1.46037	0.511709	-0.367165	-0.394956	-0.278894	-0.69554	-1.62184	-2.26154	-1.75595	0.029225	1.35934	0.815417	-1.05907	-2.23524	-1.66395	-0.416446	-0.261471	-0.834964	-0.619151	0.664431	1.38686	0.17101	-1.53245	-2.28352	-2.37388	-2.75935	-2.85078
28.1845	0.099031	-0.800065	-1.18528	-1.53006	-1.56564	-1.00927	-0.396699	0.299342	0.218274	-0.381884	-1.11435	-1.38884	-0.788778	0.118044	0.789877	0.983467	0.615233	0.207904	-0.520111	-0.480174	0.479013	1.31697	1.12677	0.108214	-0.822904	-0.662421	-0.345759	-0.904342	-2.01964	-2.59623	-1.88688	-0.0992	0.783095	-0.34644	-2.34054	-3.05434	-1.94871	-0.449392	-0.2152	-0.896768	-1.04722	-0.050416	1.02093	0.771466	-0.253603	-1.28333	-2.08675	-2.66219	-2.46851
28.0542	-0.073016	-1.4493	-1.34916	-0.81222	-0.785136	-1.06086	-0.856904	0.29127	0.595872	-0.438283	-1.7975	-1.76892	-0.332841	0.815217	0.901281	0.594082	0.353086	0.250858	-0.649133	-1.13129	-0.519236	0.532494	0.72311	-0.044583	-0.838695	-0.585011	-0.261486	-0.973522	-2.13887	-2.43663	-1.49655	0.058724	0.290382	-1.28955	-3.1109	-3.35578	-2.08911	-0.719412	-0.331611	-0.557154	-0.608206	-0.038906	0.840914	1.23587	1.07159	0.148497	-1.16854	-1.98165	-1.64237
27.924	-0.29304	-2.20277	-1.78254	-0.344064	-0.062784	-0.996402	-1.13732	0.388528	1.12731	-0.27388	-2.33584	-2.41604	-0.666985	0.475112	0.185122	-0.293068	-0.37488	-0.266592	-1.24573	-1.96615	-1.55661	-0.36105	0.178759	-0.160932	-0.677312	-0.443619	-0.334683	-1.18245	-2.23035	-2.12081	-1.00565	0.152208	-0.229157	-1.94486	-3.37755	-3.33338	-2.25771	-1.18954	-0.592062	-0.155663	0.043986	0.071224	0.411671	1.08321	1.74516	1.29653	-0.123482	-1.13133	-0.884957
27.7937	-0.475625	-2.76354	-2.17829	-0.034811	0.582035	-0.685709	-1.05509	0.646656	1.70381	0.115855	-2.44544	-2.94468	-1.48111	-0.618778	-0.988066	-1.24994	-1.15275	-0.990773	-1.93384	-2.50322	-2.03247	-0.858326	-0.227437	-0.176728	-0.34324	-0.186923	-0.453565	-1.42041	-2.22001	-1.69491	-0.502214	0.246026	-0.490061	-1.99803	-2.99105	-2.92651	-2.24196	-1.42175	-0.598101	0.284676	0.517304	0.011764	-0.167311	0.509325	1.70618	1.88841	0.822528	-0.213523	-0.28451
27.6634	-0.477479	-2.81313	-2.13125	0.37479	1.26326	0.009498	-0.475501	1.10775	2.19708	0.655468	-1.93906	-2.87155	-2.11586	-1.75725	-1.98371	-1.76372	-1.48472	-1.40127	-2.19315	-2.27742	-1.50937	-0.578228	-0.236932	-0.013169	0.169958	0.287755	-0.388502	-1.48929	-2.01392	-1.17025	0.023633	0.516686	-0.213263	-1.29401	-1.97306	-2.13615	-1.8722	-1.13079	-0.0975	0.816333	0.732666	-0.118076	-0.501882	0.032711	1.27752	1.92952	1.51132	0.687138	0.215103
27.5331	-0.775517	-2.75786	-1.96154	0.514039	1.495	0.51159	-0.026234	1.11939	1.87607	0.604602	-1.4408	-2.49849	-2.53208	-2.76661	-2.7963	-2.06598	-1.63038	-1.66802	-2.23299	-1.71094	-0.577036	-0.071041	-0.331114	-0.215252	0.24941	0.450422	-0.519757	-1.80251	-2.1648	-1.16049	0.024502	0.514425	0.08924	-0.552225	-1.1464	-1.67778	-1.74983	-0.943967	0.24028	0.861106	0.294396	-0.58629	-0.780864	-0.429604	0.357051	1.04468	1.25222	0.836888	0.094465
27.4028	-0.99363	-2.28676	-1.34078	0.751493	1.61043	1.0014	0.411375	0.867131	1.00519	0.17144	-0.84917	-1.56255	-2.12185	-2.85083	-2.78212	-1.74863	-1.22053	-1.32396	-1.66451	-0.699611	0.64854	0.689126	-0.240145	-0.442327	0.178429	0.607173	-0.421878	-1.93054	-2.3552	-1.35921	-0.129609	0.582996	0.560938	0.181437	-0.529258	-1.40157	-1.67341	-0.783018	0.415	0.647197	-0.251704	-0.842834	-0.560809	-0.344457	-0.335458	-0.13343	0.367464	0.4136	-0.284789
27.2725	-1.06621	-1.51629	-0.45614	1.00609	1.58331	1.31214	0.638723	0.31221	-0.230552	-0.546314	-0.376705	-0.375534	-1.00366	-1.95526	-1.93878	-0.93314	-0.414106	-0.481533	-0.694104	0.325997	1.58664	1.31001	-0.055544	-0.629096	-0.013812	0.732542	-0.078672	-1.79578	-2.52611	-1.67768	-0.338001	0.676086	0.906228	0.521352	-0.353677	-1.34721	-1.66851	-0.826874	0.155981	0.089168	-0.775573	-0.861978	-0.008301	0.170839	-0.615884	-1.26079	-0.938724	-0.543752	-0.830387
27.1422	-0.857966	-0.547103	0.473907	1.19902	1.44891	1.40621	0.645254	-0.335157	-1.34673	-1.17271	-0.046192	0.726281	0.453769	-0.369195	-0.495212	0.190345	0.58466	0.62371	0.372278	1.01099	1.89333	1.58989	0.220331	-0.619134	-0.170115	0.871966	0.49449	-1.31206	-2.48134	-1.86056	-0.403903	0.786338	0.93247	0.310286	-0.576845	-1.32418	-1.55625	-1.01342	-0.503792	-0.68705	-1.12756	-0.639688	0.658666	0.853932	-0.470781	-1.97262	-2.20848	-1.69183	-1.3113
27.0119	-0.461645	0.321466	1.06143	1.08418	1.08004	1.16756	0.396904	-0.893104	-1.97048	-1.45519	0.070576	1.31285	1.60195	1.19574	0.949857	1.19332	1.37633	1.50574	1.04045	1.02337	1.41441	1.39022	0.435714	-0.47683	-0.305631	0.88796	1.00648	-0.679187	-2.20512	-1.81177	-0.335642	0.739673	0.431644	-0.531409	-1.15017	-1.2654	-1.30523	-1.32392	-1.45991	-1.53909	-1.27207	-0.279589	1.11194	1.24277	-0.203942	-2.18373	-3.10516	-2.73836	-1.66371
26.8816	0.040904	0.901581	1.12513	0.597347	0.485726	0.67407	0.069147	-1.05744	-1.79334	-1.19844	0.055637	1.26185	2.04096	2.14668	1.87884	1.76597	1.72474	1.84548	1.06238	0.421115	0.463596	0.891664	0.545433	-0.25808	-0.384552	0.732018	1.20787	-0.122468	-1.68389	-1.42708	-0.122825	0.500078	-0.492894	-1.74432	-1.84234	-1.08759	-0.872301	-1.57845	-2.37352	-2.16045	-1.0757	0.228161	1.22148	1.09612	-0.031634	-1.8662	-3.33043	-3.3651	-1.81351
26.7513	0.523138	1.09399	0.684426	-0.170505	-0.239317	0.096472	-0.111497	-0.625561	-0.80987	-0.468874	-0.012878	0.717327	1.72242	2.19143	1.9781	1.73368	1.54895	1.54279	0.471582	-0.454742	-0.423666	0.401451	0.534368	-0.058343	-0.39781	0.395112	0.911424	0.099183	-1.02373	-0.732136	0.183258	0.116195	-1.53379	-2.89836	-2.39718	-0.790365	-0.27002	-1.53511	-2.8771	-2.3627	-0.596395	0.735063	0.923752	0.3967	-0.065347	-1.15172	-2.8293	-3.41985	-1.77258
26.621	0.917449	0.975322	0.003524	-0.941625	-0.873235	-0.307646	0.080718	0.438445	0.705753	0.467911	-0.063664	0.053682	0.999842	1.50273	1.31417	1.16927	0.991223	0.807895	-0.373934	-1.08582	-0.71092	0.238595	0.475449	0.106142	-0.289766	-0.021633	0.13339	-0.144082	-0.372726	0.163706	0.541475	-0.247261	-2.25594	-3.50045	-2.53846	-0.337076	0.548872	-0.907929	-2.65828	-2.14208	-0.130639	0.941877	0.271883	-0.593715	-0.249249	-0.262046	-1.75078	-2.8621	-1.5319
26.4907	1.02555	0.552568	-0.734383	-1.57754	-1.35966	-0.506937	0.55106	1.74058	2.08768	1.05878	-0.26754	-0.525808	0.214917	0.398849	0.092528	0.161071	0.142732	-0.144157	-1.15881	-1.22413	-0.332735	0.368632	0.301027	0.124507	-0.171702	-0.54655	-1.10275	-0.983688	-0.066396	0.891912	0.723079	-0.595031	-2.49647	-3.39308	-2.2424	0.172378	1.45631	0.233411	-1.81904	-1.82682	-0.204032	0.451581	-0.690056	-1.62298	-0.61537	0.368562	-0.566807	-1.92942	-1.22454
26.3605	0.738596	-0.08949	-1.35526	-1.99238	-1.68378	-0.558781	1.06287	2.74708	2.70585	0.876344	-0.784122	-0.944034	-0.355674	-0.686232	-1.27794	-1.04897	-0.834052	-1.04332	-1.60982	-0.862936	0.419269	0.570574	-0.006059	-0.00163	-0.125048	-1.17232	-2.60631	-2.31634	-0.321709	1.12082	0.546074	-0.960505	-2.2954	-2.66698	-1.58458	0.666382	2.24792	1.49788	-0.748115	-1.68962	-0.974364	-0.682547	-1.68768	-2.3933	-1.11968	0.446024	0.278551	-0.916164	-0.940942
26.2302	0.454855	-0.432757	-1.37131	-1.80082	-1.49629	-0.195497	1.72385	3.39268	2.6262	0.221179	-1.25905	-0.881375	-0.256358	-1.02615	-1.96106	-1.74517	-1.35903	-1.29128	-1.23701	0.146406	1.43333	0.945381	-0.00893	0.215721	0.204195	-1.46912	-3.68872	-3.4281	-0.734627	1.08389	0.333382	-1.00372	-1.49077	-1.23945	-0.346657	1.44296	3.00912	2.64723	0.38725	-1.41539	-1.67554	-1.54283	-1.97602	-2.33768	-1.26547	0.33952	0.907122	0.239214	-0.382834
26.0999	0.11213	-0.524703	-0.956103	-1.25707	-1.04761	0.281852	2.16162	3.33178	1.80052	-0.772547	-1.71507	-0.650307	0.192334	-0.688078	-1.81805	-1.796	-1.43028	-0.986562	-0.328375	1.2575	2.08292	1.12482	0.211779	0.725479	0.644666	-1.54402	-4.21133	-4.05541	-1.21513	0.704489	-0.004367	-0.924471	-0.555937	0.316319	1.06325	2.20676	3.2912	2.98397	0.962848	-1.09124	-1.88348	-1.73559	-1.59388	-1.70395	-1.11128	0.106987	1.11063	1.06168	0.16067
25.9696	-0.372346	-0.532531	-0.435929	-0.716116	-0.658786	0.555237	2.10572	2.5098	0.493879	-1.78395	-2.10148	-0.585047	0.511893	-0.046582	-1.03311	-1.27764	-1.17726	-0.44028	0.60016	1.89172	1.94238	0.869205	0.495444	1.33345	0.963976	-1.564	-4.1952	-4.06261	-1.59907	0.055901	-0.50067	-0.937017	0.039487	1.41632	2.16235	2.61896	2.81654	2.21256	0.668235	-0.840367	-1.52872	-1.38413	-1.02985	-1.04105	-0.855813	-0.175646	0.810284	1.15947	0.361928
25.8393	-0.669112	-0.27405	0.245364	-0.088086	-0.189209	0.817524	1.8898	1.5682	-0.462532	-2.07925	-1.92936	-0.46144	0.735201	0.821655	0.367845	-0.054296	-0.399493	0.375531	1.43347	2.08125	1.36118	0.559286	1.04031	2.1421	1.3448	-1.27324	-3.38916	-3.09686	-1.32775	-0.268017	-0.706985	-0.764516	0.435526	2.08837	2.96535	2.86714	2.079	1.03314	0.088917	-0.375794	-0.585491	-0.657858	-0.522994	-0.490718	-0.355	-0.081613	0.48351	0.85235	0.463225
25.709	-1.10459	-0.236092	0.542476	0.160506	-0.049552	0.732141	1.34065	0.5917	-1.00805	-1.81081	-1.46196	-0.537604	0.482549	1.2546	1.57205	1.18487	0.381375	0.872087	1.55814	1.48318	0.318813	0.040592	1.3314	2.52522	1.33892	-1.05486	-2.32748	-1.70557	-0.666364	-0.371754	-0.837856	-0.72099	0.34091	1.96266	2.98055	2.60685	1.14375	-0.196897	-0.559626	-0.028785	0.138184	-0.400365	-0.730424	-0.601781	-0.119688	0.033765	0.004211	0.096389	0.247629
25.5787	-1.66237	-0.527839	0.348255	0.007221	-0.209252	0.393071	0.660612	-0.125484	-1.06008	-1.13446	-0.802055	-0.640596	-0.047417	1.12856	2.15157	2.02721	0.952768	0.924685	0.958188	0.338992	-0.781127	-0.518181	1.17826	2.23502	0.901812	-0.932727	-1.2747	-0.278337	0.230801	-0.178265	-0.834744	-0.751592	-0.039587	1.23686	2.23388	1.90124	0.372109	-0.890355	-0.791362	0.255381	0.385607	-0.716034	-1.50968	-1.23268	-0.219949	0.073045	-0.447889	-0.687476	-0.047418
25.4484	-2.1444	-1.01019	-0.171882	-0.338364	-0.419743	0.079296	0.137785	-0.403108	-0.720938	-0.316727	-0.05661	-0.483103	-0.402598	0.692837	2.0404	2.30172	1.27917	0.710015	0.016583	-0.837836	-1.50811	-0.918318	0.601513	1.33833	0.23384	-0.770623	-0.341448	0.901874	1.18373	0.345707	-0.582432	-0.669092	-0.328628	0.372633	1.0598	0.978319	0.036361	-0.703005	-0.328422	0.610951	0.318891	-1.21278	-2.29126	-1.89414	-0.469869	0.055072	-0.661145	-1.04543	-0.094026
25.3181	-2.46898	-1.58291	-0.901635	-0.787368	-0.583556	-0.11617	-0.210541	-0.463373	-0.423419	0.181171	0.472833	-0.073586	-0.376728	0.176763	1.3086	1.9069	1.25483	0.358602	-0.905165	-1.71658	-1.81499	-1.24606	-0.394992	-0.01444	-0.521663	-0.589879	0.275196	1.51183	1.83065	0.952511	-0.1878	-0.47786	-0.394249	-0.338889	-0.242465	-0.04606	0.041111	0.16166	0.557354	0.844599	-0.015965	-1.66867	-2.73948	-2.30097	-0.80246	-0.143821	-0.698839	-0.911622	0.123263
25.1878	-2.55592	-2.08055	-1.67806	-1.27513	-0.675813	-0.192873	-0.4799	-0.637944	-0.545537	0.080489	0.571845	0.400242	-0.013155	-0.219241	0.252916	0.991217	0.872097	0.001625	-1.50371	-2.13174	-1.86865	-1.65816	-1.66109	-1.48881	-1.18872	-0.449717	0.454204	1.42125	1.92217	1.37088	0.206063	-0.234147	-0.263651	-0.747234	-1.35121	-0.99517	0.19112	1.23033	1.34585	0.640697	-0.694631	-2.09376	-2.80537	-2.39684	-1.21207	-0.607692	-0.694582	-0.438869	0.457476
25.0575	-2.33486	-2.3075	-2.30309	-1.73587	-0.725543	-0.203418	-0.76039	-1.11708	-1.16235	-0.538854	0.256166	0.699208	0.441492	-0.394401	-0.7027	-0.067104	0.265384	-0.262694	-1.62903	-2.07438	-1.86075	-2.21035	-2.88902	-2.64858	-1.58152	-0.393504	0.204402	0.755535	1.47206	1.4805	0.530655	0.037801	-0.026891	-0.818024	-1.97099	-1.61643	0.329523	1.96744	1.56729	-0.123534	-1.65921	-2.46861	-2.55741	-2.26547	-1.67188	-1.23752	-0.685141	0.17269	0.754129
24.9272	-1.66958	-1.99984	-2.47047	-1.97184	-0.66966	-0.095588	-0.93427	-1.68921	-1.87628	-1.16731	-0.115052	0.790324	0.798709	-0.259758	-1.07247	-0.700602	-0.216215	-0.287161	-1.22029	-1.54098	-1.74564	-2.66213	-3.6031	-3.02317	-1.46871	-0.318394	-0.240333	-0.06966	0.849959	1.47155	0.926113	0.476068	0.357373	-0.489357	-1.8357	-1.61377	0.436098	2.03436	1.10544	-1.07485	-2.36306	-2.39025	-1.9134	-1.9089	-1.94769	-1.61247	-0.470814	0.840215	1.01818
24.797	-0.488973	-0.993342	-1.91548	-1.74835	-0.405754	0.233319	-0.74852	-1.86088	-2.05789	-1.17614	-0.057293	0.855779	1.02766	0.221601	-0.550459	-0.435348	-0.182037	0.049423	-0.34561	-0.552495	-1.27828	-2.59416	-3.38791	-2.35153	-0.716174	-0.046956	-0.540269	-0.564838	0.561884	1.70037	1.62362	1.27892	1.03498	0.304638	-0.853709	-0.850734	0.565467	1.43128	0.236897	-1.52221	-1.99865	-1.30807	-0.749119	-1.24785	-1.65344	-1.17865	0.234458	1.54209	1.35858
24.6667	0.348211	-0.116467	-1.32958	-1.685	-0.628439	0.086721	-0.743213	-1.91644	-1.98779	-0.962465	-0.018107	0.416353	0.504169	0.249075	0.058025	0.090106	-0.170514	0.009594	0.038508	0.030595	-0.972898	-2.42755	-2.89021	-1.52449	-0.179227	-0.213357	-1.17814	-1.17762	0.180281	1.66326	1.98214	1.76327	1.35243	0.786083	0.038582	-0.212201	0.07792	-0.179008	-1.24076	-1.69402	-0.937758	0.098984	0.061861	-0.999676	-1.25388	-0.388833	0.786995	1.48432	1.12002
24.5364	0.763595	0.512131	-0.713897	-1.62836	-1.15633	-0.369959	-0.687404	-1.49817	-1.43256	-0.45545	0.153077	-0.105499	-0.334863	-0.067869	0.577098	0.778909	-0.034228	-0.278384	-0.10202	0.228247	-0.574832	-1.91574	-2.17611	-0.828831	0.031646	-0.599515	-1.81975	-1.67322	-0.104278	1.54524	2.10584	2.00396	1.4753	1.02926	0.691396	0.24736	-0.571665	-1.81869	-2.46104	-1.32934	0.575395	1.40325	0.379803	-0.960469	-0.527999	0.793249	1.26068	0.919102	0.637209
24.4061	0.70422	0.742909	-0.185616	-1.51773	-1.78988	-0.9696	-0.504127	-0.613786	-0.569133	0.062287	0.346222	-0.385777	-0.991475	-0.538552	0.770351	1.34243	0.212144	-0.648485	-0.643318	0.109147	-0.03272	-1.09967	-1.51222	-0.618148	-0.204432	-1.01755	-2.20807	-1.97556	-0.350807	1.31136	1.97176	1.9756	1.46299	1.08147	1.01064	0.566966	-0.828678	-2.50013	-2.69469	-0.534992	1.82076	1.99646	0.225049	-0.843951	0.487418	2.04301	1.63361	0.313174	0.34892
24.2758	0.14327	0.432336	0.024668	-1.45396	-2.41904	-1.63748	-0.353352	0.308504	0.07393	0.095985	0.243991	-0.385398	-1.1858	-1.00754	0.442962	1.42637	0.385245	-0.983687	-1.37199	-0.271373	0.430449	-0.336083	-1.27159	-1.1646	-0.974122	-1.39389	-2.25142	-2.1534	-0.80767	0.722914	1.43374	1.56268	1.21369	0.893805	0.956765	0.786625	-0.443934	-1.88741	-1.7975	0.385484	2.26363	1.74133	-0.04106	-0.383572	1.52391	2.88084	1.84454	0.135378	0.584914
24.1455	-0.623424	-0.216286	-0.06507	-1.3911	-2.79106	-2.13792	-0.290817	0.885742	0.158082	-0.507948	-0.217867	-0.099655	-0.744339	-1.17661	-0.197955	1.04802	0.484055	-1.00846	-1.81477	-0.620129	0.699025	0.132389	-1.49798	-2.25734	-2.00394	-1.51708	-1.77519	-2.077	-1.46778	-0.234322	0.593944	0.923536	0.809772	0.599954	0.771294	1.07213	0.518596	-0.313505	-0.109355	1.36011	2.2395	1.41163	0.343289	0.74007	2.49301	3.23448	2.11108	0.818105	1.57818
24.0152	-1.04914	-0.688519	-0.149739	-1.10783	-2.56349	-2.11057	-0.177887	1.02917	-0.222835	-1.39	-0.72654	0.503722	0.354238	-0.716536	-0.60639	0.624468	0.724048	-0.388924	-1.41756	-0.473928	0.903292	0.356026	-1.83591	-3.24129	-2.71305	-1.07216	-0.557194	-1.41609	-1.96394	-1.22135	-0.140157	0.523255	0.596356	0.526596	0.87247	1.62536	1.76367	1.52292	1.77478	2.49436	2.60414	2.03893	1.95118	2.65844	3.55753	3.53501	2.87247	2.53488	3.31148
23.8849	-1.30375	-1.11388	-0.498264	-1.02961	-2.1754	-1.94169	-0.449321	0.287784	-1.28559	-2.54119	-1.43408	0.767577	1.24792	-0.162781	-0.906436	0.023018	0.685389	0.358208	-0.544781	-0.124887	0.670706	-0.046411	-2.41605	-4.03534	-3.18198	-0.503365	0.819727	-0.534312	-2.4235	-2.35175	-0.911302	0.240411	0.371253	0.370707	0.946889	1.92768	2.3587	2.40333	2.69985	3.1566	3.20246	3.27529	3.94473	4.45707	4.29515	3.76006	3.8694	4.44313	4.81955
23.7546	-1.16858	-1.17916	-0.800724	-1.00605	-1.61737	-1.5543	-0.876796	-0.908575	-2.43396	-3.2905	-1.86593	0.68677	1.6251	0.341631	-0.852715	-0.400486	0.492042	1.09224	0.68105	0.525981	0.325466	-0.684131	-2.7774	-4.14765	-3.08429	0.201406	2.21051	0.651685	-2.38649	-3.0718	-1.29377	0.447704	0.529253	0.409196	1.1536	2.09916	2.35112	2.3135	2.62706	3.3078	3.84533	4.54278	5.55877	5.68997	4.90916	4.44063	5.30351	6.19933	5.75256
23.6243	-0.723339	-0.857377	-0.894475	-0.968559	-1.02673	-1.03544	-1.26172	-2.04192	-3.13772	-3.22689	-1.74795	0.326351	1.29714	0.525544	-0.556634	-0.587132	0.13889	1.50254	1.82018	1.30637	0.125148	-1.17558	-2.67343	-3.48965	-2.42528	0.895002	3.33523	1.99019	-1.62943	-2.98911	-1.07038	1.22027	1.26602	0.812075	1.50774	2.29066	2.15705	1.79771	2.06862	3.106	4.14003	5.14276	6.18484	6.16322	5.61829	5.86488	7.16996	7.57149	6.02672
23.494	-0.337566	-0.446305	-0.866667	-0.997339	-0.665986	-0.641099	-1.56676	-2.79051	-3.22302	-2.44035	-1.18424	-0.244512	0.269269	0.103286	-0.455078	-0.828807	-0.536151	1.2212	2.27629	1.7927	0.073733	-1.37425	-2.21353	-2.43604	-1.56965	1.28797	3.84108	3.09533	-0.325688	-2.08852	-0.365822	2.23229	2.39586	1.53599	1.88745	2.55666	2.23285	1.56824	1.75813	2.94085	4.03161	4.94141	5.83636	6.10442	6.62246	7.96518	9.20008	8.43771	5.81956
23.3637	-0.00344	0.067174	-0.519559	-0.801079	-0.330973	-0.211201	-1.45663	-2.69748	-2.46636	-0.997935	-0.132891	-0.510432	-0.77224	-0.580531	-0.579325	-1.10577	-1.26622	0.491196	2.05524	1.96732	0.367789	-0.976085	-1.32918	-1.16207	-0.600896	1.53686	3.91651	3.97797	1.48271	-0.288711	0.871137	3.3514	3.83814	2.77955	2.59719	3.29761	3.30289	2.68294	2.76214	3.65707	4.26354	4.77695	5.48778	6.47805	8.48029	10.7736	11.3624	9.17757	5.86967
23.2335	-0.182069	0.160915	-0.302382	-0.703975	-0.315987	-0.114055	-1.30421	-2.21561	-1.5254	0.253885	0.733113	-0.602528	-1.62489	-1.52492	-1.31781	-1.86675	-2.2743	-0.766227	0.930207	1.38326	0.453668	-0.512865	-0.647536	-0.403512	-0.139096	1.30713	3.34603	4.18605	3.03604	1.64045	1.98212	3.85236	4.76954	3.98733	3.40299	4.31028	5.2862	5.35355	5.20224	5.15238	4.79523	4.77015	5.51702	7.57326	10.8943	13.4369	12.9525	9.61042	6.24262
23.1032	-0.538527	0.074159	-0.041979	-0.444426	-0.248138	-0.041225	-0.954142	-1.40686	-0.548913	1.15382	1.40504	-0.180013	-1.60678	-1.98819	-2.1095	-2.68186	-3.05404	-1.82958	-0.373984	0.455928	0.370072	-0.034542	-0.139762	-0.062573	-0.007115	0.979217	2.67252	4.07482	4.25005	3.45949	2.9521	3.84338	5.08858	5.12219	4.67826	6.01644	8.46029	9.88282	9.28036	7.46904	5.69531	5.1881	6.56381	9.87605	13.7799	15.5862	13.9752	10.2023	7.37924
22.9729	-1.15881	-0.361986	-0.068667	-0.347873	-0.331787	-0.213234	-0.82497	-0.918769	-0.134563	1.25174	1.49573	0.371416	-0.915531	-1.86392	-2.70827	-3.43105	-3.60583	-2.53781	-1.54394	-0.737653	-0.26791	-0.105776	-0.182342	-0.317291	-0.371855	0.431678	1.91639	3.60078	4.68865	4.49022	3.36099	3.21617	4.49497	5.6358	6.09112	8.12838	12.0981	15.126	13.9887	9.93359	6.45029	5.74582	8.45033	12.8237	16.2229	16.5093	14.1475	10.8318	8.84656
22.8426	-1.64546	-0.780798	-0.183085	-0.296055	-0.385316	-0.399749	-0.812095	-0.770616	-0.172822	0.869113	1.28009	1.00531	0.351667	-0.852483	-2.4169	-3.4662	-3.53721	-2.47494	-1.93132	-1.58257	-1.16517	-0.636407	-0.509327	-0.685446	-0.799278	-0.006346	1.47092	3.22192	4.61489	4.77118	3.44149	2.60674	3.59635	5.65287	7.51185	10.3974	15.3209	19.4772	18.1975	12.528	7.65329	7.16744	11.3034	15.9144	17.8289	16.475	13.925	11.6098	10.3299
22.7123	-2.01644	-1.16691	-0.456051	-0.482645	-0.622903	-0.71771	-1.01932	-1.0377	-0.625025	0.200226	0.831392	1.3368	1.55199	0.683643	-1.14851	-2.6392	-2.9475	-1.85395	-1.54304	-1.89028	-2.15227	-1.59518	-1.03167	-0.959525	-1.14862	-0.368764	1.2654	2.99971	4.14866	4.31637	3.26422	2.41796	2.99588	5.32059	8.3629	11.8749	16.6982	20.9529	20.413	15.0938	10.0468	10.0129	14.5305	18.1146	18.2741	15.9699	13.5846	12.039	11.0429
22.582	-2.36779	-1.54177	-0.876976	-0.993956	-1.20829	-1.2308	-1.38025	-1.51459	-1.25837	-0.503393	0.27225	1.135	2.11781	2.18151	0.792961	-1.10467	-2.08028	-1.08872	-0.709891	-1.66452	-2.94007	-2.68808	-1.54676	-0.977045	-1.29701	-0.671363	1.16698	2.91092	3.51874	3.41315	3.01604	2.93921	3.33624	5.1629	8.39196	11.8958	15.6656	19.0958	20.0933	17.3684	13.7341	13.8519	16.9116	18.5554	17.7717	15.7158	13.4506	11.7344	10.5859
22.4517	-2.77049	-1.9066	-1.32852	-1.72671	-2.11012	-1.85954	-1.66587	-1.82198	-1.75803	-1.0414	-0.271775	0.443871	1.83527	3.13262	2.81867	0.720021	-1.20749	-0.565777	0.100879	-1.08453	-3.2432	-3.46334	-1.78588	-0.643905	-1.13719	-0.834681	1.11331	2.91422	2.99163	2.51728	2.93688	4.21078	4.97458	5.91197	8.13899	10.9817	13.57	16.0308	18.4478	18.964	17.4169	16.861	17.1519	17.154	17.0174	16.307	13.982	11.1398	9.577
22.3214	-3.0158	-2.03392	-1.45957	-2.24505	-2.8995	-2.21615	-1.43695	-1.45451	-1.71065	-1.16358	-0.54453	-0.281166	1.08755	3.45408	4.45097	2.47191	-0.357662	-0.292889	0.674442	-0.269194	-2.76647	-3.3579	-1.35281	0.220936	-0.429582	-0.528492	1.33288	3.16495	2.94237	2.22539	3.37602	6.14212	7.90231	8.28931	9.0753	11.2295	13.6109	15.8203	18.3306	20.0902	19.499	17.4993	15.4824	15.3587	17.2124	18.2858	16.0861	12.0138	9.90842
22.1911	-3.24694	-2.1198	-1.42092	-2.5497	-3.49822	-2.35079	-0.857157	-0.628427	-1.35755	-1.20496	-0.81112	-0.96834	0.067204	2.92	4.94365	3.4079	0.099148	-0.480663	0.570069	0.194782	-1.92751	-2.54063	-0.473349	1.24931	0.52956	0.102848	1.66572	3.39337	3.15253	2.4603	4.06795	7.9685	11.119	11.9803	12.2509	14.6516	18.3461	21.2485	22.0916	21.6353	19.7424	16.4081	14.2127	15.5008	19.3107	21.7733	20.4338	16.1174	13.2687
22.0608	-3.243	-2.05217	-1.17266	-2.45519	-3.59033	-2.11986	-0.034695	0.418415	-0.833239	-1.2433	-1.06315	-1.34386	-0.726638	1.85779	4.23154	3.34527	0.205731	-0.864889	-0.080263	0.132638	-1.05294	-1.23869	0.70041	2.29024	1.63495	1.07976	2.20925	3.6344	3.55151	3.13992	4.85917	9.195	13.6687	16.2257	17.9626	22.0934	28.06	31.9961	30.4173	25.7592	21.3052	17.9708	17.7451	20.439	24.4845	27.3807	27.6846	24.4012	20.3861
21.9305	-2.77944	-1.72352	-0.765948	-1.94246	-3.04556	-1.53895	0.740842	1.28103	-0.326701	-1.26513	-1.23266	-1.29849	-0.982451	0.735215	2.70532	2.47709	0.106887	-1.1296	-0.913078	-0.388146	-0.470293	0.098065	1.86722	3.17937	2.71773	2.26661	2.96576	3.93626	4.01155	3.97815	5.51544	9.55207	14.8206	19.796	24.8449	31.7449	39.5872	44.023	41.215	34.1597	28.7162	27.341	29.376	31.4527	33.273	35.567	37.4491	35.4626	29.7305
21.8002	-1.82271	-1.16797	-0.394964	-1.2488	-2.07832	-0.874826	1.05477	1.52591	-0.039252	-1.21944	-1.26908	-0.977155	-0.762245	-0.103196	0.972961	1.20471	-0.117306	-1.16109	-1.58957	-1.14703	-0.408781	0.926519	2.60372	3.68449	3.49203	3.30706	3.72346	4.24061	4.33384	4.55053	5.74399	9.01864	14.3209	21.4353	30.1947	39.6333	47.8404	51.9143	50.5025	46.0507	43.6515	45.5941	47.9688	46.7197	44.7413	45.6818	47.7518	45.6758	37.8765
21.67	-0.32929	-0.32037	-0.061158	-0.517389	-0.92439	-0.289256	0.825643	1.17119	0.163756	-0.80941	-0.919653	-0.428988	-0.167985	-0.299044	-0.150354	0.199864	-0.254444	-0.866376	-1.70637	-1.61274	-0.636119	1.10433	2.77702	3.80765	3.87916	3.99367	4.37307	4.63245	4.5667	4.72556	5.55593	8.03357	12.703	20.6833	31.6343	42.155	49.2522	52.6174	54.8914	57.7755	62.1922	67.3059	67.543	61.8055	56.4242	55.6413	55.7577	51.3681	41.7023
21.5397	1.29874	0.531346	0.028101	-0.133541	-0.143589	-0.160343	-0.019885	0.307922	0.278662	-0.075703	-0.276626	0.040403	0.369974	0.015334	-0.385366	-0.291115	-0.446309	-0.595974	-1.36305	-1.58268	-0.973161	0.552996	2.19992	3.36193	3.61382	3.94631	4.55452	4.88833	4.55585	4.30583	4.84644	6.8495	10.5552	17.6855	28.1688	38.0042	43.6495	46.7881	53.0045	64.0116	75.7292	82.5358	79.8896	71.2946	64.548	61.9896	58.6564	50.7077	40.0462
21.4094	2.75143	1.24843	-0.054698	-0.156635	0.028622	-0.499734	-1.08174	-0.533603	0.530143	0.956114	0.613928	0.4057	0.72848	0.723097	0.315076	-0.1353	-0.691879	-0.539569	-0.688505	-0.885533	-1.0071	-0.315218	1.13216	2.47024	2.76538	3.1884	4.23126	4.97374	4.38834	3.49767	3.83777	5.79225	8.57114	13.4954	21.2305	29.348	34.4011	38.0811	46.2045	61.3551	76.8288	83.6232	79.9416	71.9995	66.1099	62.0135	55.5789	45.1648	34.8222
21.2791	3.6508	1.62159	-0.257777	-0.557028	-0.470266	-1.19247	-1.90836	-0.892808	0.970642	1.97242	1.46725	0.646695	0.886281	1.53388	1.51406	0.404516	-1.06	-0.8464	-0.013982	0.259688	-0.584453	-1.06262	-0.072022	1.28869	1.46862	1.88435	3.44934	4.7894	4.06876	2.53696	2.71928	4.85702	6.94563	9.27935	13.5847	20.0316	25.5173	29.8963	37.0001	50.3237	64.263	70.1995	68.5418	64.2419	60.231	55.1871	47.8482	38.0572	29.3119
21.1488	3.81711	1.58048	-0.44525	-1.09501	-1.36202	-1.90342	-2.06287	-0.467011	1.56672	2.62695	2.00492	0.859537	1.03431	2.24163	2.65301	0.97758	-1.46224	-1.36814	0.441848	1.46913	0.229639	-1.29341	-0.948196	0.137235	0.051128	0.425657	2.45809	4.35374	3.65772	1.72883	1.73039	3.91142	5.50829	5.93503	7.86302	13.2314	19.1293	23.3706	27.5789	35.206	44.0488	49.3239	51.5451	51.4528	48.9031	43.8645	38.3773	32.3486	25.946
21.0185	3.20943	1.10187	-0.568835	-1.53346	-2.25936	-2.33865	-1.44467	0.625102	2.09376	2.59358	1.97402	1.06957	1.31718	2.66354	3.19814	1.22996	-1.76445	-1.81683	0.562681	2.2459	1.05805	-0.949965	-1.2228	-0.71059	-1.18389	-0.846987	1.46651	3.66423	3.13357	1.20798	0.966483	2.71908	3.83783	3.66803	5.08579	9.69522	14.6678	17.4657	18.9454	21.2413	25.0257	30.1412	35.5508	37.9106	35.8938	31.9558	29.9713	28.8045	24.6841
20.8882	2.03603	0.325555	-0.569402	-1.61763	-2.71909	-2.26657	-0.235754	2.00791	2.36629	1.86512	1.41	1.33159	1.8394	2.79581	2.99305	1.10879	-1.70047	-1.77055	0.505459	2.34212	1.53814	-0.188748	-0.787244	-0.983762	-1.91471	-1.63682	0.680026	2.8311	2.56214	1.05175	0.518343	1.27865	1.77967	2.25005	4.61318	8.18828	10.5336	11.1055	11.4959	11.8156	13.1819	18.1125	24.2722	26.8251	25.0276	23.0012	24.2241	26.3459	23.7221
20.7579	0.47275	-0.692839	-0.579633	-1.36195	-2.62108	-1.81647	0.976559	3.02774	2.1499	0.60152	0.462437	1.52487	2.40193	2.57947	2.10274	0.680404	-1.19436	-1.08377	0.412106	1.69172	1.33602	0.527978	0.063942	-0.72213	-2.10823	-1.98568	0.026216	1.84045	1.89713	1.08622	0.271635	-0.306048	-0.545199	1.15847	4.80163	6.8751	5.90276	4.59075	5.53478	7.0698	8.62801	12.7207	17.5042	19.3009	18.3206	18.3521	21.0321	23.4338	21.1913
20.6276	-1.13353	-1.7332	-0.597067	-0.776889	-1.95755	-1.16907	1.70608	3.29555	1.52953	-0.673727	-0.407657	1.67138	2.8386	2.14199	0.977372	0.296648	-0.193102	0.242773	0.548752	0.682978	0.569907	0.902411	0.989294	-0.044712	-1.79242	-1.98968	-0.551008	0.809079	1.24548	1.21006	0.197838	-1.63116	-2.5376	0.182428	4.43895	5.00112	1.67821	-0.315076	1.70109	5.19421	7.65604	10.3077	13.3559	15.0642	15.7209	17.247	19.491	19.7846	16.9985
20.4973	-2.48563	-2.59312	-0.592919	0.023953	-0.938083	-0.581282	1.67305	2.74505	0.765455	-1.41682	-0.747053	1.82893	3.00248	1.62666	0.099255	0.27412	1.15335	1.9151	1.04937	-0.126174	-0.331558	0.84499	1.63436	0.771911	-1.14938	-1.82393	-1.11701	-0.131719	0.731676	1.34159	0.264214	-2.29147	-3.53932	-0.570316	3.27939	3.00586	-0.621737	-2.06825	0.363933	4.2675	6.66247	8.04559	10.5245	13.2547	15.672	17.7747	18.6674	16.4029	12.7322
20.367	-3.5671	-3.30405	-0.694835	0.693585	-0.058536	-0.429424	0.762624	1.48213	0.001765	-1.48999	-0.505786	1.88574	2.67661	0.967443	-0.427682	0.533554	2.33862	3.2714	1.65756	-0.453185	-1.01365	0.325945	1.59172	1.20969	-0.629346	-1.8252	-1.84914	-1.03426	0.266264	1.25496	0.245824	-2.28153	-3.4017	-1.02281	1.67116	1.51179	-0.575453	-0.911623	0.890599	3.23944	4.48504	5.56793	8.75787	12.7198	16.058	17.9858	17.8307	14.2911	10.0505
20.2367	-4.02549	-3.52233	-0.58836	1.33215	0.667104	-0.480885	-0.370115	0.27829	-0.253638	-0.685008	0.464285	2.13256	2.22098	0.49023	-0.361864	1.1704	3.24703	4.10987	2.38089	0.108533	-0.843244	-0.096797	1.11006	1.26876	-0.224905	-1.79872	-2.38278	-1.53018	0.135362	1.20052	0.347241	-1.4802	-2.07331	-0.780724	0.53402	1.0591	1.17871	1.77538	2.33773	2.40633	2.49132	4.31013	8.44337	12.6705	15.7038	17.2112	16.9637	13.9095	9.80311
20.1065	-4.02836	-3.40483	-0.426207	1.65558	0.940901	-0.751637	-1.346	-0.529924	-0.109142	0.428765	1.57265	2.34419	1.64199	0.040881	-0.138047	1.68289	3.44854	4.02352	2.74239	1.14541	0.021013	-0.316314	0.219403	0.7143	-0.243788	-1.87825	-2.72238	-1.72235	0.13286	1.02838	0.350452	-0.451933	-0.376316	-0.167971	-0.02986	1.05323	2.80317	3.82672	3.26432	1.78467	1.59813	4.44343	8.68699	11.8828	13.841	15.1495	15.6324	14.1128	10.8108
19.9762	-3.54228	-2.90567	-0.151988	1.71445	0.906096	-0.89091	-1.61295	-0.562827	0.386849	1.38698	2.36933	2.47048	1.18483	-0.303815	0.005744	1.85838	3.01842	3.20056	2.62445	2.22998	1.29652	-0.136642	-0.669824	-0.194393	-0.570289	-1.88627	-2.64884	-1.52177	0.278407	0.870757	0.328786	0.439685	1.01271	0.511466	-0.129929	0.927193	3.15713	4.20258	3.11493	1.37679	1.70803	4.92838	8.2158	9.7638	10.7116	12.1748	13.6145	13.6118	11.4322
19.8459	-2.86127	-2.30981	-0.03312	1.35435	0.55076	-0.862144	-1.19794	-0.052892	0.777141	1.54642	2.25008	2.14766	0.70861	-0.754646	-0.318564	1.40504	2.01115	1.83596	1.82979	2.62326	2.20023	0.127313	-1.4493	-1.31415	-1.23289	-1.95492	-2.36191	-1.21165	0.30688	0.588631	0.116337	0.700947	1.38958	0.650047	-0.358637	0.152125	1.89954	2.78671	1.85022	0.797845	1.68457	4.21563	6.00555	6.24479	6.77951	8.51891	10.5437	11.3918	10.2584
19.7156	-1.50272	-1.12009	0.477931	1.30493	0.708744	0.033431	0.320061	1.29419	1.42741	1.39557	1.75545	1.89708	0.781881	-0.679673	-0.433609	1.11881	1.46114	1.06453	1.19829	2.64371	2.83814	0.829574	-1.32252	-1.6508	-1.37454	-1.4665	-1.40172	-0.328129	0.801442	0.870144	0.410646	0.93648	1.34305	0.689937	-0.339969	-0.471508	0.384822	1.03556	0.712642	0.694813	1.65561	2.77586	3.18609	2.91274	3.562	5.30928	7.23432	8.23697	7.87702
19.5853	-0.235021	-0.071709	0.755044	1.12022	0.928483	1.07183	1.86484	2.42139	1.60781	0.573671	0.580431	1.17153	0.711281	-0.628123	-0.666638	0.756569	1.1603	0.701216	0.477843	1.77601	2.4214	1.11244	-0.892405	-1.55467	-1.39339	-1.08801	-0.625887	0.343248	1.15117	1.16655	0.695209	0.769813	0.656658	0.182706	-0.606361	-1.05835	-1.00725	-0.686131	-0.285988	0.669781	1.34045	1.07175	0.581054	0.413556	1.25783	2.47314	3.64369	4.42281	4.60573
19.455	0.830526	0.781981	0.910451	1.02771	1.3094	2.04436	2.96048	3.00691	1.42962	-0.363162	-0.667737	0.258555	0.520792	-0.453884	-0.617365	0.729968	1.36608	0.957817	0.058568	0.514858	1.24976	0.947779	-0.2424	-0.938484	-1.13975	-0.835028	-0.197298	0.716151	1.41105	1.54295	1.07006	0.563727	-0.07692	-0.429618	-0.78561	-1.06563	-1.47003	-1.5665	-0.729323	0.854533	1.27	0.249373	-0.559618	-0.412078	0.308729	0.474583	0.546796	1.05748	1.68601
19.3247	1.37059	1.19063	0.872372	0.974751	1.60504	2.47929	3.05927	2.71103	0.902938	-1.08091	-1.61709	-0.697193	0.102505	-0.253665	-0.250499	1.0128	1.81482	1.49799	-0.071755	-0.746599	-0.298753	0.30325	0.25305	-0.181777	-0.846159	-0.910533	-0.36072	0.562153	1.37653	1.7538	1.31295	0.33638	-0.663674	-0.949098	-0.720072	-0.409841	-0.8537	-1.37382	-0.700576	0.861501	1.20932	0.282976	-0.222561	0.182958	0.353237	-0.72574	-1.623	-1.22548	-0.207039
19.1944	1.29803	1.12926	0.735403	0.987489	1.68061	2.18739	2.09725	1.62362	0.239336	-1.29757	-1.9704	-1.42977	-0.407442	-0.013686	0.383616	1.4603	2.17517	1.93451	0.004469	-1.58897	-1.6286	-0.518445	0.425187	0.36358	-0.696645	-1.27842	-0.998148	-0.067167	0.976741	1.64599	1.27889	0.060961	-1.082	-1.24887	-0.312468	0.807867	0.667757	-0.192161	-0.3365	0.39088	0.691404	0.555788	0.919807	1.41674	0.755232	-1.28686	-2.57682	-2.07809	-0.832794
19.0641	0.724134	0.730048	0.628956	1.08141	1.51417	1.28629	0.439565	0.132109	-0.319936	-0.96561	-1.69216	-1.74827	-0.785128	0.291579	1.09956	1.82288	2.15457	1.95567	0.114742	-1.82068	-2.26424	-1.09372	0.312321	0.468683	-0.803415	-1.74354	-1.74503	-0.916883	0.251459	1.15687	0.904071	-0.34073	-1.47969	-1.39787	0.290124	2.20644	2.53204	1.45039	0.149899	-0.489287	-0.351524	0.6563	2.12085	2.43055	0.910227	-1.40429	-2.30968	-1.56843	-0.411306
18.9338	-0.040752	0.262113	0.679664	1.27786	1.24603	0.196413	-1.24619	-1.21545	-0.566388	-0.227542	-0.959341	-1.59354	-0.823681	0.696353	1.71289	1.93474	1.6952	1.50824	0.12273	-1.50178	-2.01278	-1.05289	0.152971	0.16291	-1.1185	-2.01926	-2.13548	-1.59355	-0.598563	0.394157	0.290901	-0.849445	-1.95351	-1.54737	0.75594	3.2244	3.96094	2.79208	0.547416	-1.29085	-1.29367	0.78202	2.98543	2.72191	0.579394	-1.18536	-1.10839	-0.166692	0.551285
18.8035	-0.810492	-0.188842	0.738498	1.37441	0.903799	-0.74284	-2.47788	-2.13798	-0.603065	0.472437	-0.256202	-1.26684	-0.6641	0.999426	1.93926	1.62502	0.812505	0.607298	-0.203155	-1.07417	-1.22076	-0.468881	0.039317	-0.493576	-1.65941	-2.08216	-2.04067	-1.93043	-1.45786	-0.578829	-0.508549	-1.48185	-2.59876	-1.98646	0.540503	3.1526	4.13042	3.08179	0.559946	-1.67042	-1.56542	1.07396	3.17098	2.04291	-0.269296	-0.901556	0.27712	1.19162	1.27841
18.6732	-1.20974	-0.376317	0.822244	1.40138	0.754064	-1.04198	-2.76748	-2.33187	-0.40083	0.977232	0.238206	-0.901525	-0.3619	1.21905	1.90778	1.18995	-0.038281	-0.314651	-0.699182	-0.732331	-0.198329	0.544127	0.220418	-1.07178	-2.12076	-1.81677	-1.36435	-1.66678	-1.92029	-1.34576	-1.10339	-1.85642	-3.02832	-2.55371	-0.397207	1.93955	3.06543	2.45099	0.395922	-1.34196	-0.915758	1.50827	2.67753	0.778027	-1.17069	-0.607596	1.28332	1.92154	1.47634
18.543	-1.14532	-0.315394	0.793164	1.28293	0.847802	-0.600598	-2.12676	-1.89054	-0.124487	1.14761	0.398233	-0.708382	-0.167319	1.25711	1.75892	0.910619	-0.524014	-0.957517	-1.20767	-0.631224	0.61669	1.54529	0.632473	-1.31316	-2.34069	-1.39819	-0.420116	-0.887529	-1.77712	-1.62612	-1.25976	-1.70782	-2.89919	-3.0081	-1.81599	-0.002011	1.36658	1.50576	0.350139	-0.514987	0.105318	1.59063	1.55063	-0.581435	-1.77763	-0.504751	1.44173	1.76136	1.15223
18.4127	-0.713797	-0.141209	0.55754	0.994524	1.10855	0.367605	-0.911512	-1.11334	0.059269	1.00563	0.294811	-0.74872	-0.256299	1.07017	1.6617	0.99003	-0.508286	-1.18994	-1.53444	-0.698291	0.967903	2.07406	1.03062	-1.13854	-2.25082	-1.0789	0.341378	0.132892	-0.996784	-1.27997	-0.89939	-0.944895	-2.02654	-3.03928	-3.14755	-1.85035	-0.050973	0.96198	0.686485	0.462993	0.851431	1.08313	0.187276	-1.49534	-1.88688	-0.68077	0.73173	0.974667	0.670781
18.2824	-0.068783	0.050705	0.206107	0.659815	1.4412	1.50557	0.430503	-0.281751	0.124662	0.757573	0.195052	-0.83323	-0.540084	0.778214	1.77166	1.47444	-0.073587	-1.03389	-1.46614	-0.62403	0.93163	1.9178	1.175	-0.606917	-1.8219	-0.973415	0.632445	1.11865	0.304385	-0.319248	-0.087418	0.310097	-0.487225	-2.39404	-3.71697	-2.76159	-0.483821	1.18484	1.45719	1.41068	1.22435	0.423669	-0.702554	-1.53921	-1.40237	-0.919861	-0.34434	0.157347	0.500719
18.1521	0.589249	0.204054	-0.074774	0.437524	1.70927	2.4001	1.48724	0.394437	0.122733	0.605344	0.335297	-0.695342	-0.758693	0.554663	2.06784	2.12357	0.436977	-0.702208	-0.936716	-0.122587	0.755442	1.12175	0.885913	0.058659	-1.13129	-1.04925	0.407866	1.82864	1.80005	0.992162	0.90125	1.6549	1.27689	-1.12991	-3.18548	-2.40038	0.10379	1.93755	2.36041	2.22758	1.53007	0.25177	-0.663353	-0.723232	-0.419277	-0.858835	-1.11202	-0.253482	0.768223
18.0218	0.888566	0.129081	-0.290601	0.243026	1.58535	2.54331	1.82716	0.639361	-0.055612	0.443725	0.584455	-0.354638	-0.823332	0.343758	2.15627	2.31015	0.387384	-0.676538	-0.265128	0.67795	0.483277	-0.25102	-0.057094	0.389251	-0.521895	-1.33431	-0.317159	1.93376	2.85114	2.01869	1.48863	2.37263	2.43295	0.158176	-1.94828	-1.27322	0.97808	2.4486	2.73586	2.56936	1.768	0.526624	-0.100371	0.269506	0.59672	-0.417137	-1.28407	-0.400948	0.963631
17.8915	0.877913	0.023406	-0.202865	0.224239	1.13585	1.98133	1.58736	0.642503	-0.18998	0.370341	0.94485	0.295309	-0.456771	0.320929	1.91581	1.78264	-0.379086	-1.01716	0.424679	1.69328	0.342463	-1.70704	-1.34851	0.341537	-0.006818	-1.47234	-1.05054	1.57634	3.20053	2.45871	1.49847	2.22032	2.59251	1.03254	-0.510309	0.034598	1.58026	2.35171	2.3846	2.37376	1.87151	0.881964	0.383087	0.876647	1.4159	0.52878	-0.658742	-0.392295	0.72299
17.7612	0.662894	0.042931	0.228723	0.373396	0.473035	0.958007	1.04787	0.621165	-0.144315	0.359996	1.25347	1.09635	0.320427	0.488655	1.27838	0.525899	-1.73164	-1.63146	0.932981	2.58692	0.327194	-2.83746	-2.58351	0.009139	0.40592	-1.22515	-1.38844	0.967098	2.75759	2.16071	0.936063	1.26475	1.70961	1.11335	0.457548	0.874438	1.5262	1.53934	1.35528	1.64592	1.58864	0.777878	0.205992	0.698983	1.8076	1.74565	0.509499	-0.43289	-0.167517
17.6309	0.518394	0.383049	0.991186	0.713614	-0.104307	-0.018387	0.657025	0.876204	0.255078	0.489907	1.46281	1.87306	1.35488	0.854144	0.482457	-0.987017	-3.0837	-2.12944	1.23948	3.10646	0.418351	-3.27281	-3.23152	-0.244718	0.87024	-0.430413	-1.03811	0.463507	1.82189	1.38005	0.182603	0.065765	0.314384	0.465143	0.625162	0.988792	0.888779	0.301569	0.053124	0.733021	1.06531	0.270997	-0.536355	-0.081463	1.8171	2.93794	1.83438	-0.513254	-1.41967
17.5006	0.449461	0.860681	1.70728	0.994064	-0.526002	-0.693016	0.522407	1.33772	0.835999	0.618084	1.37952	2.22344	2.1324	1.13367	-0.307184	-2.26671	-3.93207	-2.30692	1.19519	2.91337	0.347628	-3.08429	-3.14518	-0.263987	1.3025	0.604648	-0.248344	0.125639	0.667622	0.378635	-0.466475	-0.862897	-1.00708	-0.693357	-0.13591	0.272932	-0.210842	-1.12668	-1.25769	-0.121931	0.547086	-0.297031	-1.45141	-1.1165	1.44276	3.59096	2.67517	-0.746892	-2.68295
17.3703	0.429012	1.22118	2.03634	1.05125	-0.716648	-0.9145	0.615449	1.82542	1.38101	0.671933	0.986358	1.9516	2.26796	1.1283	-0.835154	-2.78913	-3.85398	-2.02238	0.803882	1.97893	-0.004397	-2.46576	-2.37565	0.039507	1.61735	1.45937	0.548784	-0.05429	-0.333328	-0.463455	-0.720334	-1.07803	-1.65669	-1.8451	-1.47276	-0.98244	-1.42395	-2.3622	-2.29409	-0.73957	0.275416	-0.534736	-2.01994	-1.91664	0.831614	3.39373	2.6172	-1.13773	-3.52483
17.24	0.408165	1.24187	1.81256	0.874812	-0.619618	-0.684352	0.798735	2.11688	1.69351	0.638608	0.419069	1.15127	1.69237	0.813396	-0.895422	-2.268	-2.7351	-1.29194	0.197509	0.588722	-0.546645	-1.63345	-1.15584	0.616595	1.73269	1.77652	0.94678	-0.127397	-0.874013	-0.839287	-0.462691	-0.452084	-1.31959	-2.42132	-2.72753	-2.21596	-2.27349	-2.95931	-2.80509	-1.12502	0.16607	-0.422513	-1.97181	-2.12277	0.184782	2.34172	1.63522	-1.56753	-3.63482
17.1097	0.379194	0.872887	1.14524	0.631227	-0.191439	-0.109153	0.937706	2.07727	1.69177	0.561933	-0.096408	0.179507	0.71545	0.375805	-0.419904	-0.797368	-0.83393	-0.274916	-0.398999	-0.764083	-1.00746	-0.725093	0.21001	1.31358	1.62107	1.44739	0.786684	-0.119475	-0.817043	-0.645172	0.186329	0.760155	-0.095581	-2.05241	-3.22705	-2.81459	-2.3289	-2.5987	-2.62905	-1.36846	-0.070267	-0.212531	-1.31593	-1.60943	-0.296244	0.773284	0.137657	-1.78836	-2.91678
16.9795	0.301535	0.189994	0.280425	0.480911	0.472877	0.561811	0.886548	1.6405	1.34732	0.415394	-0.450732	-0.610436	-0.217076	0.032365	0.390457	1.07414	1.21451	0.701427	-0.838141	-1.67981	-1.1734	0.118632	1.35919	1.85357	1.24617	0.576648	0.142162	-0.094193	-0.327878	-0.115265	0.823639	1.94266	1.46477	-0.832074	-2.69042	-2.49938	-1.54665	-1.41131	-1.88449	-1.57431	-0.635071	-0.134541	-0.274314	-0.562213	-0.531786	-0.810147	-1.27774	-1.61747	-1.60963
16.8492	0.030717	-0.71807	-0.60532	0.384422	1.05059	0.935354	0.459037	0.755415	0.605491	0.022555	-0.793124	-1.1403	-0.852045	-0.18247	1.05805	2.48182	2.5644	1.18741	-1.18243	-2.10427	-1.11214	0.643754	1.88447	1.86822	0.50487	-0.663417	-0.831508	-0.226146	0.119286	0.201651	0.854366	2.3111	2.52287	0.623797	-1.46761	-1.58648	-0.453243	-0.078981	-1.06289	-1.88338	-1.52092	-0.297787	0.733473	0.514943	-0.654726	-2.02333	-2.18892	-1.16954	-0.316513
16.7189	-0.290618	-1.45531	-1.1574	0.421897	1.41881	0.947074	-0.167305	-0.248662	-0.244683	-0.508422	-1.10849	-1.31063	-0.939136	-0.118661	1.38194	2.96898	2.85834	1.14259	-1.30715	-1.97694	-0.819802	0.864376	1.801	1.40602	-0.36019	-1.77315	-1.65715	-0.396344	0.313783	0.062057	0.129148	1.63226	2.68234	1.80373	-0.02766	-0.490514	0.459919	0.865197	-0.463491	-2.1403	-2.29563	-0.477525	1.4904	1.32438	-0.597789	-2.41745	-2.1979	-0.491855	0.581101
16.5886	-0.605615	-1.8052	-1.3092	0.431753	1.36165	0.546555	-0.850267	-1.10717	-0.988801	-1.11031	-1.49661	-1.33257	-0.65835	0.102119	1.22136	2.38432	2.06524	0.635276	-1.24134	-1.52496	-0.525355	0.707097	1.19039	0.601308	-1.1554	-2.45529	-2.08092	-0.570901	0.10668	-0.635809	-1.26128	0.040065	1.85505	2.22885	0.978432	0.21971	0.741438	1.05562	-0.334699	-2.3564	-2.80917	-0.739189	1.65451	1.55166	-0.460119	-2.00625	-1.40722	0.174666	0.794238
16.4583	-0.52623	-1.39265	-0.868378	0.519552	1.08626	0.135637	-1.11244	-1.29055	-1.12494	-1.32156	-1.65223	-1.15154	-0.071078	0.587484	0.993119	1.3814	0.921633	0.242569	-0.705356	-0.690284	-0.121886	0.490647	0.596419	0.055708	-1.36197	-2.28493	-1.73671	-0.37796	-0.073283	-1.33186	-2.54555	-1.56666	0.734183	2.11776	1.49507	0.589649	0.685093	0.913557	-0.303447	-2.24149	-2.81865	-0.921254	1.41183	1.46324	-0.0281	-0.791311	0.126804	1.02092	0.749192
16.328	-0.241705	-0.598151	-0.342149	0.274648	0.386952	-0.364336	-1.10137	-0.985999	-0.828265	-1.23546	-1.73394	-1.17831	0.207476	0.89307	0.712917	0.346257	-0.168736	0.025728	-0.006442	0.085847	0.053025	0.066324	0.043847	-0.191337	-1.11781	-1.62479	-1.03534	-0.029381	-0.182158	-1.80683	-3.35448	-2.6838	-0.29339	1.51941	1.33072	0.489586	0.376023	0.589999	-0.350104	-2.00254	-2.64677	-1.21637	0.776577	1.05856	0.381005	0.532731	1.71001	1.8425	0.641303
16.1977	0.264444	0.302303	-0.018602	-0.343705	-0.555246	-0.781175	-0.834779	-0.332505	-0.192282	-0.788841	-1.61741	-1.39666	0.015898	0.923494	0.640571	-0.133473	-0.653277	0.169458	0.738858	0.695496	0.049455	-0.388423	-0.26075	-0.009375	-0.484699	-0.754186	-0.261888	0.452347	0.062132	-1.62914	-3.2119	-2.75739	-0.66159	0.938659	0.871371	0.257261	0.193885	0.445522	-0.213987	-1.52139	-2.18318	-1.25138	0.30516	0.738947	0.754111	1.60301	2.99425	2.73464	0.953839
16.0674	0.774344	0.827302	-0.274129	-1.41011	-1.66247	-1.18811	-0.630709	0.192461	0.359151	-0.257888	-1.42074	-1.81698	-0.6997	0.542666	0.693882	-0.008721	-0.532874	0.443536	1.1599	0.894173	-0.18822	-0.862823	-0.436379	0.308828	0.114476	-0.175516	0.132895	0.787692	0.556257	-0.84564	-2.21776	-1.88593	-0.336324	0.623489	0.384782	-0.002471	0.108628	0.408798	0.009558	-0.90796	-1.44875	-0.835077	0.269528	0.619455	0.929406	2.07214	3.61224	3.486	1.69046
15.9371	1.38506	0.9659	-0.946283	-2.52588	-2.50691	-1.39147	-0.510112	0.433532	0.703469	0.297606	-1.02969	-2.04754	-1.41965	0.085114	0.929647	0.654599	0.098067	0.755563	1.2056	0.790034	-0.386834	-1.06252	-0.407059	0.622018	0.514231	0.053638	0.184154	0.994706	1.25912	0.434931	-0.583718	-0.327491	0.621188	0.871439	0.293156	-0.051891	0.167281	0.527338	0.38695	-0.10715	-0.376621	0.126579	0.815046	0.867044	1.07468	2.11899	3.686	4.04802	2.76205
15.8068	2.03042	0.763716	-1.81757	-3.39326	-2.88905	-1.41088	-0.60237	0.209683	0.655571	0.641484	-0.581806	-1.92135	-1.73518	-0.218858	1.12323	1.32378	0.71305	0.793563	0.741315	0.348083	-0.511699	-0.970298	-0.344813	0.596869	0.459476	-0.086485	-0.036829	0.952153	1.77791	1.65082	1.03355	1.21818	1.69284	1.48583	0.57258	0.007553	0.15462	0.619741	0.755556	0.625133	0.609778	1.07361	1.47227	1.23153	1.17087	1.87793	3.29896	4.16246	3.64791
15.6765	2.58222	0.391427	-2.603	-3.8243	-2.80248	-1.35258	-0.981876	-0.497748	0.159612	0.583024	-0.298923	-1.49425	-1.47256	-0.256187	1.01237	1.40445	0.744326	0.300767	-0.259882	-0.469356	-0.681753	-0.771793	-0.493109	-0.01953	-0.167327	-0.488314	-0.381453	0.555016	1.66518	2.15116	1.93116	2.04577	2.27179	2.00335	0.917248	-0.040924	-0.13891	0.480138	0.918699	0.992814	0.987428	1.31708	1.62791	1.34201	1.12976	1.46374	2.5611	3.63685	3.80703
15.5462	3.24132	0.414752	-2.70084	-3.43555	-2.05576	-0.987821	-1.26175	-1.16277	-0.30995	0.447972	-0.004555	-0.661452	-0.438827	0.270406	0.819068	0.937199	0.251931	-0.407935	-1.28579	-1.25719	-0.727818	-0.426312	-0.704351	-0.901175	-0.913748	-0.624824	-0.35817	0.133004	1.02159	1.87734	2.03753	2.12174	2.31309	2.30903	1.29817	-0.025434	-0.457298	0.299738	1.06864	1.21121	0.907008	0.930013	1.30758	1.29517	1.21558	1.30441	1.94371	2.80983	3.31414
15.416	3.80325	0.902426	-2.06947	-2.41845	-0.967765	-0.469306	-1.37095	-1.55582	-0.567013	0.332955	0.205049	0.19589	0.870619	1.08881	0.560197	0.011038	-0.679859	-1.16227	-2.05847	-1.87472	-0.831928	-0.293604	-1.11728	-1.87454	-1.54647	-0.402187	0.028798	-0.278931	-0.104367	0.817025	1.33411	1.47361	1.74931	2.12551	1.42537	-0.039969	-0.79292	-0.012519	1.08381	1.30144	0.565632	0.14158	0.567825	1.01689	1.35146	1.38984	1.50382	1.79352	2.21957
15.2857	4.12683	1.77118	-0.851582	-1.05798	0.161885	0.124922	-1.18216	-1.44724	-0.404454	0.453019	0.407718	0.795861	1.89964	1.86735	0.426303	-0.87962	-1.57896	-1.59535	-2.21199	-2.04615	-1.00485	-0.559611	-1.69061	-2.5829	-1.74323	0.198534	0.687493	-0.52851	-1.30109	-0.57488	0.242228	0.536737	0.900416	1.55302	1.30345	0.01947	-0.94893	-0.322377	1.00399	1.41151	0.377752	-0.537762	-0.238912	0.657788	1.55933	1.69985	1.29185	0.829149	0.910365
15.1554	4.07167	2.69168	0.555765	0.252037	1.04134	0.689469	-0.688261	-0.833924	0.178169	0.900348	0.686817	0.96931	2.17348	2.2312	0.537069	-1.21754	-1.94223	-1.43004	-1.56298	-1.58534	-1.18047	-1.25179	-2.32746	-2.76102	-1.35572	0.999999	1.37741	-0.513279	-2.08656	-1.70954	-0.718694	-0.205009	0.180701	0.887603	1.09831	0.29749	-0.704896	-0.398943	0.919361	1.5763	0.523632	-0.808219	-0.814162	0.377788	1.81908	2.10148	1.24231	0.098494	-0.176055
15.0251	3.51898	3.18759	1.60614	1.09414	1.4298	1.06776	-0.062019	0.003298	0.907539	1.52294	1.01715	0.676835	1.46739	1.86863	0.79206	-0.801391	-1.54973	-0.673311	-0.266758	-0.558438	-1.30141	-2.25568	-2.9479	-2.4038	-0.533627	1.66566	1.78552	-0.26874	-2.1853	-2.20194	-1.24093	-0.510925	-0.1581	0.401183	0.965635	0.831244	0.011853	-0.102368	0.871371	1.66858	0.840385	-0.704909	-1.04593	0.235595	2.01959	2.37027	1.18553	-0.358816	-0.770689
14.8948	2.4675	2.88579	1.8476	1.18999	1.22812	1.12406	0.431659	0.64321	1.37204	1.99587	1.27189	0.026424	-0.077012	0.686409	0.908956	0.141248	-0.577408	0.37527	1.22115	0.704764	-1.35082	-3.332	-3.48419	-1.75133	0.348675	1.87057	1.69154	0.058301	-1.65549	-2.04533	-1.35326	-0.466788	-0.124803	0.19805	0.928888	1.46541	1.01192	0.471195	0.803406	1.52202	1.05296	-0.396976	-0.950477	0.197576	2.01998	2.31257	0.94753	-0.636939	-0.866055
14.7645	1.22325	1.86683	1.27201	0.651484	0.656428	0.952636	0.704315	0.875594	1.37544	2.1353	1.43272	-0.631549	-1.86004	-0.973845	0.723189	1.21294	0.630675	1.3906	2.45701	1.86133	-1.22161	-4.04767	-3.72661	-1.01558	1.015	1.60845	1.22681	0.427051	-0.710092	-1.44203	-1.21106	-0.238792	0.20273	0.318162	0.981681	2.00244	2.00273	1.14072	0.723511	1.19017	1.14024	0.113482	-0.486518	0.316218	1.87466	2.00604	0.577085	-0.773135	-0.552935
14.6342	0.177974	0.535967	0.202865	-0.195514	0.032052	0.714859	0.756474	0.681071	0.927502	1.89163	1.49219	-0.983613	-3.20707	-2.57392	0.189892	1.93768	1.60533	2.02732	3.04683	2.55241	-0.894092	-4.07649	-3.52187	-0.402961	1.28633	1.06923	0.68521	0.790592	0.265589	-0.794227	-1.08558	-0.059349	0.627747	0.614949	0.9673	2.15019	2.5946	1.64365	0.612079	0.773411	1.13892	0.744084	0.221368	0.559894	1.67204	1.60518	0.174619	-0.856719	-0.089402
14.5039	-0.496168	-0.699875	-0.993816	-1.0972	-0.514136	0.41267	0.509789	0.079507	0.102508	1.24781	1.32278	-1.03715	-3.80517	-3.72876	-0.691303	1.86458	1.82292	1.90701	2.64619	2.40005	-0.593673	-3.48823	-2.99289	-0.182787	0.999241	0.39249	0.227577	0.958253	0.752857	-0.622975	-1.32906	-0.226445	0.798955	0.705951	0.548381	1.55987	2.39723	1.69295	0.352047	0.204233	0.845301	1.06664	0.719137	0.664034	1.32633	1.08729	-0.308072	-1.09706	0.108131
14.3736	-0.562704	-1.26721	-1.71255	-1.60785	-0.723248	0.234269	0.169721	-0.552915	-0.647608	0.58459	1.09119	-0.752537	-3.46395	-3.98958	-1.48994	1.1411	1.28961	1.12428	1.45267	1.52704	-0.33613	-2.36983	-2.154	-0.247407	0.403935	-0.061421	0.14721	1.0211	0.689548	-0.951907	-1.83359	-0.613711	0.713682	0.52199	-0.226205	0.407631	1.59728	1.479	0.169686	-0.339621	0.246203	0.853457	0.801982	0.608692	0.952353	0.606554	-0.677459	-1.33238	0.036554
14.2433	-0.062784	-0.929544	-1.60533	-1.49226	-0.531179	0.231983	-0.1242	-0.918304	-0.950972	0.258749	0.942149	-0.277	-2.39556	-3.24832	-1.76552	0.205472	0.296501	-0.027438	-0.106465	0.280784	-0.146724	-1.0219	-1.15955	-0.425692	-0.201332	-0.1053	0.516658	1.08326	0.269756	-1.51533	-2.30366	-0.974876	0.472924	0.131983	-1.11184	-0.865009	0.633681	1.29784	0.294516	-0.655497	-0.549028	0.12112	0.477935	0.434906	0.615882	0.255982	-0.761051	-1.30702	-0.112153
14.113	0.581902	-0.01892	-0.848507	-0.924633	-0.194218	0.176258	-0.500695	-1.08294	-0.839332	0.279693	0.782887	0.001808	-1.21993	-1.91035	-1.4282	-0.583002	-0.863459	-1.31128	-1.68331	-1.05425	-0.194973	0.020605	-0.403767	-0.735443	-0.766054	0.054156	1.02831	1.07022	-0.310035	-2.05319	-2.57016	-1.24517	0.053833	-0.443116	-1.91556	-1.91539	-0.222528	1.17257	0.646016	-0.718979	-1.38221	-0.925889	-0.171486	0.064198	0.178695	-0.07417	-0.627359	-1.00646	-0.268844
13.9827	1.13291	1.09524	0.322247	-0.017986	0.219342	0.04476	-0.919037	-1.07607	-0.378244	0.6495	0.68114	0.009396	-0.298303	-0.349678	-0.447241	-0.771373	-1.65664	-2.24569	-2.75406	-1.99875	-0.354254	0.585076	0.014792	-1.0092	-1.12859	0.310595	1.53746	1.14522	-0.587656	-2.09488	-2.3304	-1.22181	-0.318835	-0.873834	-2.21571	-2.29574	-0.640055	1.20177	1.21904	-0.341759	-1.7566	-1.67778	-0.730211	-0.310803	-0.21945	-0.224693	-0.182758	-0.359363	-0.216807
13.8525	1.17219	1.71771	1.25413	0.754182	0.39055	-0.42287	-1.63584	-1.32911	-0.112882	0.87511	0.35294	-0.46365	-0.065998	0.74601	0.616156	-0.519365	-2.01627	-2.76031	-3.29308	-2.56136	-0.755993	0.42804	-0.156806	-1.43874	-1.54514	0.249524	1.66019	1.14997	-0.556346	-1.70438	-1.80807	-1.15033	-0.760152	-1.17616	-2.06336	-2.13721	-0.820651	1.07757	1.6024	0.185606	-1.68596	-2.04845	-1.22854	-0.823803	-0.695157	-0.334645	0.259027	0.190936	-0.223598
13.7222	0.937904	1.80601	1.82122	1.4022	0.530834	-0.936617	-2.39777	-1.78885	-0.151609	0.856579	-0.044523	-1.0275	-0.232783	1.2839	1.48899	0.130262	-1.69489	-2.54093	-3.09437	-2.56168	-1.09234	-0.039788	-0.571386	-1.80648	-1.88268	0.0026	1.58937	1.31295	-0.039995	-0.836209	-1.0245	-0.952831	-1.00904	-1.07224	-1.33261	-1.413	-0.684997	0.925814	1.82341	0.834171	-1.11774	-1.91422	-1.47802	-1.20523	-0.91823	-0.161551	0.728295	0.537248	-0.252264
13.5919	0.666019	1.45085	1.92847	1.84209	0.722574	-1.30673	-3.04622	-2.43068	-0.620623	0.433241	-0.48708	-1.41385	-0.50885	1.2197	1.77535	0.773293	-0.876286	-1.68287	-2.36523	-2.20837	-1.28458	-0.499223	-0.975336	-2.07359	-2.16417	-0.338894	1.44954	1.59734	0.691687	0.107003	-0.317564	-0.767481	-1.05215	-0.651327	-0.320192	-0.456674	-0.395164	0.724773	1.79558	1.34157	-0.406753	-1.55352	-1.55861	-1.3727	-0.788954	0.255108	1.0368	0.459101	-0.445847
13.4616	0.589668	0.941474	1.65356	2.01838	0.979217	-1.38978	-3.41964	-3.10275	-1.44513	-0.370635	-0.925036	-1.46947	-0.655518	0.669319	1.28468	1.00628	0.064473	-0.514265	-1.47988	-1.82707	-1.36228	-0.741868	-1.18678	-2.22448	-2.38597	-0.638197	1.34091	1.83769	1.19351	0.612229	-0.03383	-0.724669	-0.972174	-0.187063	0.519519	0.323102	-0.147608	0.4319	1.47079	1.50339	0.120211	-1.1981	-1.51533	-1.28101	-0.348807	0.732605	0.99162	-0.120733	-0.873131
13.3313	0.91169	0.700773	1.2772	1.99212	1.31616	-1.04742	-3.29971	-3.47495	-2.26171	-1.22367	-1.17329	-1.11905	-0.514309	-0.055336	0.242865	0.745694	0.835567	0.635034	-0.704098	-1.57074	-1.31028	-0.64539	-1.06381	-2.1482	-2.4008	-0.686821	1.36988	1.91152	1.17213	0.423552	-0.246476	-0.77393	-0.798715	0.099976	0.883327	0.716163	0.010963	0.120592	0.96275	1.36361	0.445464	-0.793628	-1.21754	-0.839257	0.324606	1.1099	0.580607	-0.993583	-1.37165
13.201	1.6438	1.00587	1.07172	1.83741	1.68117	-0.261968	-2.55707	-3.24429	-2.63322	-1.68178	-1.03816	-0.443594	-0.119853	-0.624434	-0.845915	0.217171	1.28471	1.49766	-0.140063	-1.38242	-1.08902	-0.242924	-0.600997	-1.73935	-2.0464	-0.365278	1.54149	1.74863	0.589079	-0.36588	-0.760368	-0.765297	-0.552528	0.098897	0.711457	0.752343	0.174208	-0.042681	0.482832	1.10315	0.708135	-0.207836	-0.549057	-0.040451	1.07227	1.24665	-0.06433	-1.78977	-1.65988
13.0707	2.56467	1.8096	1.12941	1.57388	1.95183	0.818846	-1.25626	-2.32337	-2.29152	-1.43706	-0.452598	0.329788	0.322078	-0.831939	-1.45351	-0.206731	1.39513	1.92383	0.263136	-1.06076	-0.658554	0.307579	0.061216	-0.994498	-1.28094	0.263821	1.74149	1.34844	-0.339199	-1.37403	-1.22997	-0.564705	-0.279471	-0.16785	0.193661	0.666258	0.529575	0.147818	0.265707	0.908133	0.996208	0.554924	0.443903	0.972864	1.67078	1.05403	-0.720162	-2.12379	-1.47337
12.9404	3.24238	2.67846	1.24141	1.09154	1.9216	1.85206	0.255352	-0.994527	-1.36718	-0.576628	0.369292	0.83776	0.484321	-0.729895	-1.36031	-0.313442	1.15715	1.83086	0.56175	-0.481265	-0.090434	0.736963	0.624886	-0.137914	-0.337746	0.886804	1.72039	0.703168	-1.33534	-2.20518	-1.42259	-0.2297	-0.13977	-0.654663	-0.415912	0.679487	1.14896	0.721208	0.378738	0.812661	1.20779	1.26616	1.48023	1.85945	1.82096	0.458293	-1.22508	-1.82404	-0.776214
12.8101	3.40294	3.17172	1.1822	0.39774	1.57371	2.59801	1.62303	0.350457	-0.189684	0.584063	1.14614	0.889749	0.259686	-0.40395	-0.600977	-0.032528	0.698641	1.38394	0.915502	0.447603	0.590551	0.949425	0.927998	0.602244	0.496613	1.23507	1.38556	-0.031639	-2.04224	-2.49204	-1.18372	0.15957	-0.187995	-1.16502	-0.777929	1.00179	2.02164	1.58198	0.810309	0.873305	1.33404	1.81442	2.34899	2.37356	1.43651	-0.376854	-1.36619	-0.860685	0.347802
12.6798	2.92081	2.93011	0.715008	-0.481611	0.964351	2.86445	2.46008	1.22437	0.710571	1.48368	1.48352	0.395231	-0.317689	-0.049331	0.413765	0.374443	0.081795	0.782304	1.34954	1.54662	1.22748	0.900274	0.862442	0.932258	0.849256	1.06601	0.714922	-0.742214	-2.33246	-2.21376	-0.65321	0.398902	-0.482866	-1.57873	-0.78017	1.53824	2.83448	2.34483	1.29333	1.00079	1.356	2.12043	2.82762	2.30744	0.551691	-1.23862	-1.11506	0.453167	1.53836
12.5495	2.08884	2.0781	-0.038692	-1.25355	0.421837	2.7813	2.69899	1.46337	1.05568	1.78144	1.25503	-0.393622	-0.879837	0.336566	1.30937	0.663966	-0.486695	0.397211	1.94464	2.62222	1.76444	0.783291	0.609385	0.830652	0.643781	0.486773	-0.021413	-1.19266	-2.1472	-1.48635	0.018321	0.47801	-0.833537	-1.6808	-0.374839	2.1301	3.31463	2.73066	1.6307	1.16447	1.38103	2.26091	2.896	1.76206	-0.474714	-1.74942	-0.455328	1.76149	2.48418
12.4192	1.18788	0.889144	-0.905208	-1.74248	0.1139	2.42945	2.30806	1.00253	0.662368	1.2347	0.382001	-1.28281	-1.19537	0.650933	1.64398	0.476975	-0.992456	0.336928	2.51267	3.25224	1.94707	0.607181	0.241345	0.277685	-0.132302	-0.379415	-0.680841	-1.41642	-1.79	-0.774261	0.466361	0.310338	-1.1602	-1.52767	0.138802	2.38313	3.12816	2.46519	1.52226	1.07803	1.19817	2.02376	2.3933	0.805348	-1.39971	-1.83544	0.295318	2.51736	2.7627
12.289	0.663098	-0.030107	-1.40602	-1.63502	0.288049	2.10595	1.61448	0.218676	-0.152106	0.143171	-0.785176	-1.88623	-0.966654	1.02675	1.43718	-0.12587	-1.24706	0.742972	3.01327	3.30905	1.75235	0.490112	0.000686	-0.38882	-1.06273	-1.11297	-0.990798	-1.36386	-1.42984	-0.318147	0.625706	0.109124	-1.19306	-1.07324	0.621353	2.24774	2.43816	1.77645	1.06072	0.68619	0.720212	1.37356	1.47566	-0.182056	-1.84313	-1.41135	0.964179	2.57938	2.38984
12.1587	0.603934	-0.346169	-1.29946	-0.941735	0.840173	1.87177	0.848826	-0.554413	-1.02972	-1.0942	-1.9133	-2.08881	-0.286357	1.42242	0.832774	-0.975677	-1.25241	1.42375	3.26042	2.71567	1.09636	0.292979	-0.123416	-0.922054	-1.78064	-1.49477	-0.989372	-1.2336	-1.32044	-0.323904	0.446539	-0.036597	-0.923706	-0.509951	0.856064	1.75643	1.52818	0.95032	0.363792	-0.063107	-0.159221	0.313205	0.33849	-0.943352	-1.74574	-0.710004	1.28764	1.95161	1.49918
12.0284	0.870905	-0.006576	-0.5619	0.140361	1.51572	1.69886	0.227806	-1.00225	-1.5718	-1.99415	-2.64816	-1.90199	0.575453	1.77704	0.174507	-1.69595	-1.01008	2.12051	3.18032	1.67009	0.082603	-0.104049	-0.18739	-1.08103	-1.93846	-1.41132	-0.816168	-1.19285	-1.4975	-0.687028	0.092108	-0.033828	-0.443018	-0.014885	0.819991	1.18026	0.829539	0.349345	-0.308923	-0.949707	-1.1922	-0.794305	-0.610154	-1.23253	-1.16657	0.048809	1.22809	0.949651	0.461173
11.8981	1.11461	0.665336	0.494324	1.20758	1.94919	1.44222	-0.173966	-1.01644	-1.58593	-2.27735	-2.82703	-1.50254	1.23299	1.94735	-0.250456	-1.95692	-0.587304	2.55788	2.77511	0.50206	-1.06437	-0.754353	-0.293805	-0.792243	-1.42583	-0.956983	-0.697288	-1.36338	-1.84153	-1.12707	-0.218343	0.093612	0.01669	0.234979	0.590574	0.799349	0.629912	0.178925	-0.740463	-1.64652	-1.95087	-1.48579	-1.03332	-0.993584	-0.30567	0.694247	0.910277	-0.039463	-0.374521
11.7678	1.12446	1.28815	1.48783	1.94793	1.98117	1.09919	-0.256292	-0.55525	-1.00771	-1.83511	-2.3864	-0.985539	1.51819	1.91721	-0.209785	-1.49475	0.055063	2.7169	2.27318	-0.309443	-1.90093	-1.4087	-0.353728	-0.025314	-0.27305	-0.230717	-0.678204	-1.61899	-2.0085	-1.19814	-0.178166	0.361911	0.328542	0.263785	0.417794	0.892777	1.09188	0.574901	-0.684918	-1.75703	-1.97934	-1.39236	-0.747486	-0.259528	0.719396	1.29307	0.686661	-0.584786	-0.687773
11.6375	0.666396	1.33291	1.84095	1.96865	1.44509	0.564444	-0.180902	0.084782	-0.198546	-1.04881	-1.66494	-0.60491	1.27108	1.52718	0.087215	-0.528704	0.744363	2.55181	1.74753	-0.614915	-2.20942	-1.87035	-0.385652	0.90964	1.06984	0.425999	-0.881969	-1.9329	-1.89375	-0.801812	0.174784	0.547466	0.255968	-0.005425	0.307399	1.32094	1.91111	1.28315	-0.238076	-1.2947	-1.35532	-0.748802	-0.099399	0.579352	1.61583	1.79366	0.688135	-0.636077	-0.56113
11.5072	-0.135015	0.648473	1.31126	1.23164	0.513893	-0.027111	-0.00552	0.68403	0.494747	-0.33473	-0.978098	-0.404233	0.668106	0.828583	0.373921	0.601272	1.41631	2.25962	1.35681	-0.372423	-1.81393	-1.81577	-0.248214	1.75303	2.18207	0.829703	-1.20464	-2.14042	-1.43508	0.012347	0.730632	0.559708	-0.162709	-0.44541	0.277191	1.84069	2.69672	2.00452	0.45263	-0.408085	-0.366293	0.042478	0.512264	1.2186	2.26307	2.26443	1.02231	-0.233086	-0.124272
11.3769	-1.08935	-0.687274	-0.104072	-0.138878	-0.589926	-0.571214	0.121726	0.964267	0.669438	-0.169815	-0.698923	-0.438976	-0.093144	-0.140941	0.259086	1.36938	1.89099	1.94447	1.06021	0.131635	-0.890258	-1.19749	0.037783	2.16349	2.61172	0.780402	-1.61498	-2.25297	-0.872707	0.837365	1.12396	0.254474	-0.84678	-0.986846	0.135003	1.97148	2.87361	2.24514	0.983618	0.459291	0.456989	0.462172	0.643529	1.33659	2.48587	2.59374	1.48849	0.299487	0.298664
11.2466	-1.67552	-2.02982	-1.75997	-1.49881	-1.29404	-0.660217	0.392253	1.0621	0.411785	-0.495837	-0.712513	-0.383392	-0.501396	-0.961801	-0.175377	1.69161	2.31049	1.93727	1.0359	0.814734	0.478299	0.074058	0.644623	2.23469	2.44437	0.50989	-1.80067	-2.06509	-0.239324	1.49209	1.28559	-0.119444	-1.31211	-1.22626	-0.011041	1.6059	2.31455	1.91715	1.2427	1.13031	0.966997	0.497416	0.380632	1.09678	2.48251	2.90397	2.05227	0.876786	0.715016
11.1163	-1.70229	-2.86821	-3.0243	-2.33095	-1.30916	-0.176988	0.817092	1.02086	-0.173267	-1.16419	-0.884775	-0.090943	-0.355877	-1.39819	-0.795367	1.5511	2.64146	2.22905	1.20431	1.42721	1.89671	1.63617	1.41673	2.02234	1.83405	0.146636	-1.72598	-1.64912	0.259855	1.70219	1.05587	-0.463311	-1.30849	-0.998133	-0.17684	0.677188	1.01792	1.00564	1.05045	1.30192	0.950337	0.118374	-0.193457	0.607594	2.28248	3.05432	2.42845	1.24189	0.997249
10.986	-1.21111	-2.86368	-3.34119	-2.24102	-0.538357	0.836826	1.38592	0.93339	-0.834656	-1.82371	-0.940191	0.537824	0.366755	-1.27731	-1.27072	1.18912	2.8768	2.68445	1.47699	1.85329	3.00921	3.02106	2.1396	1.72063	1.13522	-0.129021	-1.41917	-1.09162	0.565875	1.44551	0.470738	-0.669118	-0.72584	-0.223482	-0.241299	-0.532008	-0.599811	-0.143447	0.493574	0.881108	0.370462	-0.56034	-0.848551	0.084499	1.95771	2.93967	2.44355	1.29636	1.1335
10.8557	-0.514196	-2.06087	-2.53363	-1.18043	0.821214	2.11341	1.97334	0.813968	-1.36807	-2.16738	-0.678887	1.43304	1.44669	-0.629822	-1.31805	0.889697	2.9548	3.04057	1.71785	2.05113	3.54978	3.78444	2.56895	1.49903	0.665029	-0.226488	-1.01195	-0.523213	0.704892	0.874099	-0.333479	-0.750924	0.260177	0.955359	-0.075406	-1.55833	-1.93026	-1.04703	-0.183218	-0.026462	-0.662403	-1.36019	-1.35063	-0.305689	1.5344	2.491	2.04565	1.046	1.11421
10.7255	-0.040966	-0.862247	-0.893172	0.518125	2.34591	3.24815	2.3679	0.592532	-1.70178	-2.082	-0.093617	2.36654	2.51372	0.310503	-0.865353	0.814123	2.78201	3.03575	1.78839	2.02651	3.43198	3.70877	2.55747	1.43329	0.56882	-0.160241	-0.658199	-0.067059	0.746047	0.226832	-1.17111	-0.822125	1.25676	2.20293	0.374597	-1.96664	-2.45118	-1.32859	-0.694486	-1.10288	-1.81515	-1.98232	-1.48278	-0.465888	1.04139	1.76775	1.35071	0.582161	0.916554
10.5952	-0.15611	0.129889	0.898621	2.22275	3.50348	3.81527	2.31938	0.134497	-1.9346	-1.72687	0.570726	2.98733	3.14676	1.14329	-0.157693	0.864767	2.23641	2.48928	1.54649	1.7506	2.72255	2.85601	2.08328	1.43102	0.71964	-0.072373	-0.512705	0.134946	0.671672	-0.35459	-1.92774	-1.07182	1.76698	3.03713	0.952894	-1.64055	-2.04986	-0.972937	-0.918782	-1.99458	-2.66851	-2.14657	-1.1823	-0.443312	0.483211	0.899368	0.518252	-0.058846	0.428284
10.4649	-0.67895	0.688856	2.35322	3.54527	4.1489	3.83379	1.95548	-0.359245	-1.94252	-1.13219	1.22426	3.25166	3.32366	1.7498	0.640845	1.03546	1.53599	1.6829	1.19811	1.46494	1.90833	1.83365	1.55417	1.57897	1.09312	0.141455	-0.379633	0.243755	0.642963	-0.601873	-2.28741	-1.34827	1.71024	3.30378	1.61219	-0.56782	-0.77962	-0.017618	-0.649259	-2.19062	-2.64812	-1.49266	-0.319286	-0.103011	0.161739	0.31889	-0.046678	-0.624807	-0.191496
10.3346	-1.41707	0.602071	2.91565	4.02372	4.09806	3.28808	1.2849	-0.858279	-1.84064	-0.603364	1.52763	2.96919	2.93939	1.86677	1.07753	0.994248	0.708788	0.779043	0.75338	1.14208	1.23891	1.05683	1.15234	1.6547	1.34485	0.332784	-0.281096	0.164182	0.459756	-0.680601	-2.29557	-1.64963	1.01313	2.77681	1.96165	0.702747	0.742373	1.05536	-0.109632	-1.72469	-1.81732	-0.293665	0.747931	0.363746	0.091995	0.091829	-0.338249	-1.16897	-0.970272
10.2043	-1.99431	0.01608	2.46301	3.57643	3.46109	2.40167	0.484012	-1.21972	-1.63114	-0.287908	1.32965	2.15503	2.10243	1.46258	0.909463	0.550982	-0.122568	0.020771	0.30826	0.810232	0.911451	0.821019	0.999162	1.49741	1.2502	0.430732	-0.201061	-0.152097	-0.058053	-0.808865	-2.03889	-1.83692	-0.074369	1.54213	1.7248	1.59641	1.90468	1.82123	0.439605	-0.872281	-0.587127	0.938973	1.6247	0.808224	0.256181	0.143517	-0.461868	-1.67478	-1.74618
10.074	-2.02107	-0.635981	1.3629	2.54897	2.61131	1.56483	-0.143259	-1.22413	-1.18149	-0.087376	0.767932	1.05767	1.11064	0.773529	0.257918	-0.191242	-0.744958	-0.343632	0.046301	0.603593	1.03266	1.18901	1.10727	1.10158	0.833616	0.487798	-0.078454	-0.641384	-0.913837	-1.08669	-1.56515	-1.67285	-1.05234	0.017473	0.917849	1.79882	2.3759	2.09138	0.838741	0.04542	0.57781	1.81107	2.14245	1.22329	0.625008	0.331357	-0.515768	-1.96711	-2.14392
[truncated: 465 more columns]

## Sheet: Figure 3b
residue number	secondary Ca shift (ppm)	secondary Cb shift (ppm)
66	-1.479
67	-0.445
68	-0.356
69	-0.873	4.532
70	-0.8	2.378
71	-1.437
72	-0.795	2.398
73	0.052
74	-1.442	4.314
75	-1.201	0.427
76	-2.147	3.849
77	-2.282	4.897
78	-1.749
79	-1.661	4.355
80
81	-1.656	3.059
82	-1.159
83	-0.702	3.015
84	0.37
85	-1.449	5.522
86	-0.426
87	-1.44	4.292
88	-1.042	4.284
89	-2.184	3.84
90	-2.303	3.32
91	-0.611	3.706
92	-1.448	0.796
93	-0.714
94	-1.263	2.96
95	-1.211

## Sheet: Figure 4b Supp Fig 14
		66-140 (80 µM)											K80A (80 µM)											E83A (80 µM)											K96A (80 µM)											K97A (80 µM)
sec	hr	A1	A2	A3	A4	A5	A6	A7	A1-7	ASD		hr	B1	B2	B3	B4	B5	B6	B7	B1-7	BSD		hr	C1	C2	C3	C4	C5	C6	C7	C1-7	CSD		hr	D1	D2	D3	D4	D5	D6	D7	D1-7	DSD		hr	E1	E2	E3	E4
0	0	95	94	94	87	97	107	106	97.1429	7.10466		0	101	101	95	96	109	98	101	100.143	4.63424		0	87	88	87	91	89	87	91	88.5714	1.81265		0	109	100	103	97	103	103	106	103	3.87298		0	110	100	109	102
1958	0.543889	91	87	93	84	90	102	100	92.4286	6.55381		0.543889	95	98	96	95	97	94	94	95.5714	1.51186		0.543889	85	82	79	87	85	81	83	83.1429	2.73426		0.543889	110	98	96	91	95	93	98	97.2857	6.15668		0.543889	103	91	118	97
3916	1.08778	91	88	91	82	88	98	99	91	5.94418		1.08778	95	97	92	91	92	92	92	93	2.16025		1.08778	490	447	391	995	214	86	228	407.286	296.316		1.08778	99	96	94	89	93	91	95	93.8571	3.28778		1.08778	105	90	112	93
5875	1.63194	92	86	90	82	88	99	98	90.7143	6.1837		1.63194	92	95	91	95	95	91	93	93.1429	1.86445		1.63194	1689	1710	1501	2440	918	227	958	1349	713.773		1.63194	99	96	92	88	91	90	94	92.8571	3.7607		1.63194	106	91	101	92
7833	2.17583	235	113	93	95	87	118	96	119.571	52.1148		2.17583	92	90	90	97	105	89	90	93.2857	5.82278		2.17583	2900	3107	2758	3621	1945	627	2167	2446.43	979.677		2.17583	97	98	90	87	88	88	94	91.7143	4.57217		2.17583	111	91	115	101
9791	2.71972	724	422	142	221	103	295	99	286.571	225.032		2.71972	91	95	97	107	109	91	89	97	8		2.71972	3888	4308	4010	4539	3037	1285	3259	3475.14	1104.34		2.71972	106	98	92	90	92	87	91	93.7143	6.34335		2.71972	119	96	117	127
11749	3.26361	1651	1137	281	656	185	668	135	673.286	555.78		3.26361	98	104	106	116	110	91	90	102.143	9.66831		3.26361	4728	5445	4976	5490	3989	1891	4125	4377.71	1242.02		3.26361	112	103	106	107	110	93	93	103.429	7.67805		3.26361	132	104	137	153
13708	3.80778	2965	2239	690	1372	381	1148	260	1293.57	998.349		3.80778	128	129	135	144	120	96	91	120.429	19.8398		3.80778	5691	6564	6030	6389	4940	2523	4934	5295.86	1381.1		3.80778	146	123	128	145	147	107	96	127.429	20.2555		3.80778	145	112	152	177
15666	4.35167	4650	3592	1401	2381	796	1787	533	2162.86	1501.24		4.35167	183	192	265	192	155	103	98	169.714	57.8207		4.35167	6402	7296	6664	7067	5471	3111	5777	5969.71	1419.51		4.35167	273	174	169	230	206	135	106	184.714	56.756		4.35167	163	123	176	196
17624	4.89556	6596	5117	2327	3589	1412	2501	946	3212.57	2036.59		4.89556	267	269	374	285	219	115	113	234.571	94.4631		4.89556	7142	8019	7214	7102	6528	3635	6505	6592.14	1398.89		4.89556	531	308	215	433	298	174	124	297.571	144.426		4.89556	182	136	189	217
19582	5.43944	8866	6863	3299	4686	2144	3209	1471	4362.57	2657.78		5.43944	387	396	505	431	325	134	133	330.143	144.73		5.43944	7668	8497	7864	7560	6789	4114	6821	7044.71	1422.37		5.43944	950	556	288	774	471	230	157	489.429	293.332		5.43944	204	148	201	240
21540	5.98333	11435	8985	4725	6351	3116	4162	2187	5851.57	3323.62		5.98333	534	571	673	647	473	168	168	462	211.662		5.98333	8341	8637	8198	8766	7349	4313	7323	7561	1542.46		5.98333	1550	928	403	1279	734	321	212	775.286	506.82		5.98333	230	164	233	263
23499	6.5275	13679	10033	6078	7699	4204	4897	2986	7082.29	3729.43		6.5275	707	752	864	904	659	213	218	616.714	286.904		6.5275	8060	9076	8750	8470	8079	4933	8201	7938.43	1376.67		6.5275	2287	1435	567	1917	1113	466	288	1153.29	765.328		6.5275	255	178	243	285
25457	7.07139	15909	12449	7695	8676	5296	5626	3768	8488.43	4322.1		7.07139	907	991	1075	1202	884	270	289	802.571	372.869		7.07139	8732	9527	8752	8825	8184	5050	8115	8169.29	1452.74		7.07139	3125	2026	804	2692	1614	660	403	1617.71	1052.58		7.07139	285	195	268	309
27415	7.61528	17624	13941	8364	10062	6364	6551	4728	9662	4626.87		7.61528	1090	1195	1316	1523	1107	345	371	992.429	457.388		7.61528	9402	9218	8881	9033	8284	5092	8260	8310	1484.61		7.61528	4091	2746	1099	3571	2236	917	540	2171.43	1376.17		7.61528	315	216	275	335
29373	8.15917	19797	16100	9437	10775	7275	7042	5612	10862.6	5233.39		8.15917	1306	1476	1573	1839	1403	444	488	1218.43	540.397		8.15917	9327	9489	9152	10027	8337	5409	8521	8608.86	1523		8.15917	5221	3593	1482	4543	2942	1211	708	2814.29	1740.95		8.15917	357	239	307	360
31331	8.70306	21148	17468	11333	12034	8443	7700	6679	12115	5375.77		8.70306	1540	1733	1829	2150	1634	565	618	1438.43	609.672		8.70306	9313	9772	9311	9559	8567	6045	8733	8757.14	1270.24		8.70306	6349	4603	1931	5619	3743	1552	918	3530.71	2113.42		8.70306	395	261	336	390
33289	9.24694	23006	19247	12538	13103	10083	8764	7567	13472.6	5682.96		9.24694	1751	1994	2167	2502	1916	714	765	1687	688.262		9.24694	9775	9644	8871	10126	8377	6223	8892	8844	1306.46		9.24694	7452	5488	2434	6962	4556	1942	1183	4288.14	2491.82		9.24694	439	285	362	412
35248	9.79111	23714	19911	12694	13957	10836	8956	8801	14124.1	5677.2		9.79111	1963	2246	2411	2833	2165	855	930	1914.71	747.989		9.79111	9645	9550	9412	9737	8937	6548	8633	8923.14	1121.09		9.79111	8248	6745	3041	7793	5812	2354	1488	5068.71	2744.53		9.79111	511	318	391	447
37206	10.335	24923	21155	14872	15630	11715	9698	9752	15392.1	5804.18		10.335	2184	2508	2700	3233	2430	1019	1138	2173.14	814.725		10.335	9908	9903	9856	10378	9603	6523	9135	9329.43	1292.88		10.335	9887	7890	3606	8743	6604	2808	1853	5913	3152.63		10.335	586	353	420	479
39164	10.8789	25937	22002	16602	16640	12370	10587	10711	16407	5842.82		10.8789	2415	2770	2959	3622	2695	1188	1328	2425.29	879.732		10.8789	9857	9905	9910	10894	9654	6695	9145	9437.14	1316.11		10.8789	10688	9155	4320	9757	7654	3200	2275	6721.29	3407.79		10.8789	673	392	454	513
41122	11.4228	26578	23513	17149	16388	13339	11140	11311	17059.7	5981.03		11.4228	2584	3062	3314	3863	3000	1357	1499	2668.43	931.23		11.4228	10198	9810	9565	10851	9151	6940	9203	9388.29	1230.78		11.4228	11457	10124	5125	11247	8431	3833	2715	7561.71	3637.93		11.4228	775	438	486	551
43080	11.9667	26869	23771	17888	17194	14609	12238	12682	17893	5560.67		11.9667	2789	3294	3587	4287	3332	1538	1718	2935	999.459		11.9667	10093	8959	10136	10878	8745	6950	8712	9210.43	1294.49		11.9667	12421	10858	5739	11605	9586	4133	3164	8215.14	3793.71		11.9667	881	489	534	581
45038	12.5106	27451	25126	18757	18295	15839	12399	13754	18803	5632.01		12.5106	3017	3604	3984	4705	3568	1714	1959	3221.57	1076.79		12.5106	10096	9824	8952	10745	9069	7077	9392	9307.86	1163.36		12.5106	13301	12303	6551	13103	10683	4784	3686	9201.57	4098.82		12.5106	1008	548	563	621
46997	13.0547	27656	25415	19831	18521	16166	13215	14605	19344.1	5431.13		13.0547	3201	3881	4249	5133	3907	1888	2151	3487.14	1157.95		13.0547	9924	8941	9434	10854	9396	7129	9087	9252.14	1133.06		13.0547	13884	12734	7332	13431	11536	5276	4332	9789.29	4040.24		13.0547	1141	614	605	658
48955	13.5986	28289	26655	20887	19869	16073	14014	15261	20149.7	5588.01		13.5986	3422	4132	4603	5497	4212	2054	2394	3759.14	1222.1		13.5986	10108	8660	9972	10723	9196	7276	9007	9277.43	1134.95		13.5986	14685	13477	8118	13594	12145	5829	4963	10401.6	4015.35		13.5986	1283	691	665	693
50913	14.1425	28073	27193	21116	20294	17724	14330	16205	20705	5267.77		14.1425	3689	4543	4891	5823	4643	2275	2654	4074	1269.6		14.1425	10302	9849	9262	10835	8750	7325	9499	9403.14	1142.46		14.1425	15436	14824	8993	14505	12962	6263	5689	11238.9	4177.52		14.1425	1436	775	722	746
52872	14.6867	28726	27009	21559	22149	18629	15269	17160	21500.1	4981.51		14.6867	3809	4803	5257	6300	4979	2437	2882	4352.43	1374.36		14.6867	10182	9710	9863	10399	9303	7377	9206	9434.29	1004.27		14.6867	15855	15222	9624	15950	14302	6587	6471	12001.6	4313.93		14.6867	1607	882	772	786
54830	15.2306	28414	26783	22672	22000	19138	15667	17870	21792	4646.15		15.2306	4041	5053	5596	6391	5063	2618	3134	4556.57	1353.76		15.2306	10345	8491	9709	10692	8967	7431	9352	9283.86	1114.78		15.2306	16516	15918	10478	16314	14931	6249	7595	12571.6	4386.61		15.2306	1782	988	844	833
56788	15.7744	28388	27046	22422	21868	20201	16054	18779	22108.3	4384.6		15.7744	4115	5360	5736	6795	5434	2860	3383	4811.86	1403.06		15.7744	10419	9438	9784	11143	9503	7621	9153	9580.14	1098.07		15.7744	16461	16012	11163	16740	15788	8243	8485	13270.3	3844.66		15.7744	1937	1097	923	896
58746	16.3183	28833	27830	23432	23283	20431	15441	18780	22575.7	4794.2		16.3183	4559	5718	6315	7394	5891	3009	3648	5219.14	1550.28		16.3183	10454	9713	9761	10152	8923	7600	9391	9427.71	945.775		16.3183	16769	16842	11402	17417	16452	8113	8646	13663	4137.42		16.3183	2103	1207	997	929
60704	16.8622	28760	27586	23909	22800	21122	17203	20116	23070.9	4092.47		16.8622	4397	5974	6667	7768	6242	3229	3875	5450.29	1647.14		16.8622	10418	9415	9493	10576	9315	7943	9433	9513.29	863.086		16.8622	17600	16487	11903	17733	16898	7330	9974	13989.3	4214.52		16.8622	2277	1340	1063	989
62663	17.4064	28591	27871	24741	24102	21687	17156	20655	23543.3	4052.58		17.4064	4855	6301	7102	8207	6683	3428	4182	5822.57	1715.29		17.4064	10143	8255	9349	10425	9390	8125	9447	9304.86	864.183		17.4064	18287	17929	12863	18213	17122	8020	10239	14667.6	4269.86		17.4064	2462	1450	1170	1040
64621	17.9503	28590	26951	24462	24418	22521	18070	21606	23802.6	3487.49		17.9503	4986	6672	7170	8426	6655	3650	4427	5998	1691.15		17.9503	10337	9112	9854	10848	9030	8110	9206	9499.57	915.876		17.9503	18621	17492	13206	18972	18114	9673	11474	15364.6	3827.38		17.9503	2614	1581	1271	1117
66579	18.4942	28347	27969	25454	24699	22388	17934	22080	24124.4	3656.62		18.4942	5232	6853	7808	8725	7252	3793	4762	6346.43	1786.19		18.4942	10158	9370	9983	10931	9394	8108	9130	9582	891.595		18.4942	18751	18419	13699	18898	18494	10622	12207	15870	3571.28		18.4942	2791	1710	1378	1168
68537	19.0381	28715	28264	25930	25562	24040	18485	23007	24857.6	3484.07		19.0381	5442	7346	7796	9179	7460	3990	5010	6603.29	1828.43		19.0381	10080	8892	9309	10412	8860	8239	8804	9228	768.173		19.0381	18559	19042	14086	19485	18500	11288	12494	16207.7	3465.4		19.0381	2949	1850	1496	1243
70495	19.5819	28734	28373	25660	25538	23929	18360	23136	24818.6	3524.34		19.5819	5625	7617	8131	9574	8248	4229	5336	6965.71	1922.35		19.5819	10257	9037	9231	10468	9280	8443	9242	9422.57	705.579		19.5819	20076	18849	14882	19655	19605	11302	13189	16794	3603.13		19.5819	3109	1977	1604	1296
72454	20.1261	28306	28441	26273	25407	24008	18515	23577	24932.4	3405.6		20.1261	5829	7922	8847	10166	8358	4471	5626	7317	2044.54		20.1261	10252	9368	9422	10966	9289	8578	9028	9557.57	799.203		20.1261	19204	19583	15153	19900	19825	12086	14169	17131.4	3249.94		20.1261	3264	2125	1718	1367
74412	20.67	28525	28100	26970	25784	23594	18760	23911	25092	3380.64		20.67	6080	8244	8854	10490	8593	4666	5937	7552	2040.98		20.67	10154	8997	9777	10366	9273	8520	9550	9519.57	647.966		20.67	19887	19538	15462	20275	19921	12280	14504	17409.6	3259.18		20.67	3432	2249	1853	1437
76370	21.2139	27953	28099	26829	25629	24878	20185	24508	25440.1	2712.62		21.2139	6267	8463	9357	10760	8916	4911	6115	7827	2097.67		21.2139	10014	8989	9565	10743	9065	8518	9036	9418.57	752.443		21.2139	19784	19795	15911	20180	20210	12453	15113	17635.1	3124.56		21.2139	3597	2410	1978	1503
78328	21.7578	28507	27964	26655	25933	25406	20553	25149	25738.1	2609.05		21.7578	6534	8829	9799	11167	9481	5043	6603	8208	2186.65		21.7578	10139	9300	9824	10957	9251	8560	9008	9577	798.155		21.7578	20615	20330	16381	20194	20080	12609	15821	18004.3	3104.81		21.7578	3760	2523	2095	1569
80286	22.3017	28102	28034	27340	25768	25044	19779	25225	25613.1	2874.39		22.3017	6638	9135	10184	11395	9548	5304	6744	8421.14	2215.1		22.3017	10020	9185	9301	10233	8875	8558	8869	9291.57	621.633		22.3017	20531	20317	16652	21006	20816	11314	16201	18119.6	3614.7		22.3017	3938	2678	2238	1650
82244	22.8456	28183	28610	27361	26536	25895	21282	25471	26191.1	2449.89		22.8456	6850	9454	10558	11892	10155	5341	7143	8770.43	2360.14		22.8456	10101	9044	9370	10529	9164	8700	9225	9447.57	639.552		22.8456	21029	20802	17174	20752	20333	12497	16400	18426.7	3222.14		22.8456	4112	2833	2379	1746
84203	23.3897	28375	28316	25985	26113	24860	21164	25776	25798.4	2431.38		23.3897	7089	9747	11030	12611	10559	5688	7397	9160.14	2488.64		23.3897	10152	8865	9801	10057	8875	8745	8829	9332	638.031		23.3897	20845	20530	17519	21153	21146	13226	17253	18810.3	2981		23.3897	4235	2960	2471	1798
86161	23.9336	28066	28465	27498	25977	26102	22657	26214	26425.6	1938.78		23.9336	6745	9964	11228	12861	10738	5776	7838	9307.14	2581.68		23.9336	10092	9012	9515	10505	9110	8621	8995	9407.14	673.086		23.9336	21154	20491	17499	21154	21437	14612	17441	19112.6	2623.32		23.9336	4516	3138	2657	1877
88119	24.4775	27956	27728	26432	26416	25583	21110	25829	25864.9	2278.85		24.4775	7389	10363	11602	13066	10825	6171	8168	9654.86	2475.89		24.4775	10033	8759	8777	10960	8657	8683	8964	9261.86	890.314		24.4775	21719	21030	17907	21335	21513	13820	17269	19227.6	2998.39		24.4775	4639	3288	2778	1971
90077	25.0214	28162	27974	26787	26611	26502	22090	27025	26450.1	2030.43		25.0214	7449	10710	11932	13503	11581	6409	8313	9985.29	2622.17		25.0214	10172	9048	9910	10405	8732	8793	9051	9444.43	696.739		25.0214	21488	21234	18060	21596	21055	14967	17495	19413.6	2593.57		25.0214	4882	3425	2920	2048
92036	25.5656	27653	28083	27208	25832	25603	22040	26957	26196.6	2043.01		25.5656	7752	11034	12301	13661	11610	6573	8723	10236.3	2594.76		25.5656	10158	8715	9682	9825	9117	8701	8944	9306	580.045		25.5656	21105	21468	18572	21591	21450	15106	18466	19679.7	2437.05		25.5656	5024	3594	3059	2126
93994	26.1094	27976	27691	27919	26485	26692	22782	26887	26633.1	1802.63		26.1094	7966	11277	12755	14141	12053	6887	9232	10615.9	2656.63		26.1094	10053	8832	9524	10787	9089	8869	9212	9480.86	713.727		26.1094	21845	21596	18687	21722	21672	15066	18528	19873.7	2576.68		26.1094	5264	3756	3239	2239
95952	26.6533	27931	28019	27518	26341	26913	22719	27452	26699	1848.98		26.6533	7964	11513	12943	15014	12471	6988	9427	10902.9	2887.8		26.6533	9948	8892	9626	10971	9135	8854	9066	9498.86	762.559		26.6533	21928	21665	18851	21991	21313	16057	18782	20083.9	2253.86		26.6533	5405	3881	3354	2313
97910	27.1972	27492	27177	27387	26824	26799	23560	27565	26686.3	1411.76		27.1972	7675	11917	13202	14560	13003	7123	9603	11011.9	2898.64		27.1972	9882	8889	9642	10358	9187	8819	8261	9291.14	714.968		27.1972	22441	21132	18891	21851	22031	15550	19631	20218.1	2436.75		27.1972	5632	4114	3513	2406
99869	27.7414	27454	26875	26692	26419	26543	23289	27238	26358.6	1403.04		27.7414	8369	11752	13283	14887	13049	7353	10013	11243.7	2764.84		27.7414	10042	8776	9208	10659	8932	8871	8930	9345.43	721.388		27.7414	21886	20673	19159	21983	22212	15263	19479	20093.6	2456		27.7414	5873	4322	3694	2511
101827	28.2853	27306	26907	28239	26257	26779	23579	27526	26656.1	1493.91		28.2853	7991	12613	14088	15351	13719	7630	10311	11671.9	3060.16		28.2853	9903	8044	9177	10650	8947	9168	9171	9294.29	810.064		28.2853	22098	21006	19103	22135	21731	15875	19840	20255.4	2249.35		28.2853	6024	4487	3859	2591
103785	28.8292	27468	26896	28006	25892	25762	23749	28188	26565.9	1563.29		28.8292	8360	12636	14501	15936	13837	8012	10746	12004	3061.93		28.8292	9983	8957	9452	10800	9230	9119	8357	9414	784.557		28.8292	22344	21492	19385	21662	22218	16348	19738	20455.3	2150.01		28.8292	6196	4790	4062	2695
105743	29.3731	26905	26879	27451	25824	25834	24055	27877	26403.6	1285.93		29.3731	8770	12753	14530	16372	13856	7978	10924	12169	3084.75		29.3731	9945	8768	9460	10576	8783	9331	8629	9356	712.901		29.3731	22140	21254	19565	21718	22214	16491	19944	20475.1	2038.4		29.3731	6329	4908	4224	2792
107701	29.9169	27480	26472	27552	25969	26794	24530	28201	26714	1217.24		29.9169	9054	13114	14992	16390	14323	8311	11328	12501.7	3050.65		29.9169	9828	8625	9572	10738	8868	9354	8632	9373.86	760.9		29.9169	22665	21336	19900	22274	22415	18161	20156	20986.7	1657.88		29.9169	6439	5139	4333	2871
109659	30.4608	27336	26732	26031	26087	26299	25068	28726	26611.3	1162.09		30.4608	9325	13362	14978	16765	14796	8600	11741	12795.3	3044.17		30.4608	9956	8681	9592	10753	8905	9385	9284	9508	691.692		30.4608	22289	21574	19775	22144	22127	18413	20158	20925.7	1496.29		30.4608	6676	5116	4565	2973
111618	31.005	26934	26852	27315	25002	26228	25057	28066	26493.4	1142.28		31.005	9284	13510	15395	17133	14899	8578	12065	12980.6	3186.39		31.005	10072	8802	9144	10865	8869	9372	8643	9395.29	803.802		31.005	21949	20738	19757	21876	22399	17773	19994	20640.9	1620.78		31.005	6797	5518	4858	3089
113576	31.5489	27099	27516	26196	26098	26455	25234	27964	26651.7	933.812		31.5489	9127	13733	16086	18147	15793	8774	12200	13408.6	3575		31.5489	10083	8999	9635	10302	8613	9398	8672	9386	663.84		31.5489	22350	21244	19785	22175	22318	18003	20713	20941.1	1608.11		31.5489	6945	5669	5007	3168
115534	32.0928	26825	26683	27970	26172	26520	25230	28570	26852.9	1113.12		32.0928	9713	14077	16236	17980	15730	9156	12668	13651.4	3331.8		32.0928	9938	8637	9605	10365	8889	9097	9020	9364.43	623.61		32.0928	22220	21716	19996	22310	22667	18266	20566	21105.9	1585.81		32.0928	7109	5701	5192	3314
117492	32.6367	27177	26767	27438	25153	27198	25189	28480	26771.7	1213.36		32.6367	9869	14505	15951	18218	16129	9366	13157	13885	3305.12		32.6367	10091	8541	9692	10891	9012	9219	8943	9484.14	802.735		32.6367	22598	21030	20383	21863	22204	18173	21024	21039.3	1478.25		32.6367	7274	5900	5421	3383
119450	33.1806	26781	26581	27226	25843	27583	25412	28731	26879.6	1108.28		33.1806	9957	14601	16121	19194	16530	9559	13323	14183.6	3524.42		33.1806	9985	8860	9471	10472	8748	9020	8932	9355.43	653.538		33.1806	22273	21543	19638	22222	22182	18496	20506	20980	1481.67		33.1806	7369	6085	5560	3497
121408	33.7244	26885	26951	26328	25602	26528	25987	28915	26742.3	1070.27		33.7244	10092	14661	16537	18760	16337	9593	13631	14230.1	3402.25		33.7244	10057	8740	9459	10227	8635	9585	8632	9333.57	674.913		33.7244	22261	21403	20240	21878	22555	18897	20977	21173	1273.62		33.7244	7426	6239	5706	3559
123367	34.2686	26531	26493	26780	26022	25885	25833	28625	26595.6	964.598		34.2686	10242	14854	17610	19058	16998	9894	13894	14650	3567.64		34.2686	10037	8172	9394	10105	8933	9749	8949	9334.14	698.062		34.2686	22269	21817	20486	21505	21950	19556	20944	21218.1	953.479		34.2686	7658	6399	6175	3691
125325	34.8125	26845	26518	27523	25418	26755	26181	28860	26871.4	1088.37		34.8125	10503	15253	17789	19877	17139	10237	14390	15026.9	3639.58		34.8125	9971	8770	9613	10497	8677	9597	8753	9411.14	701.308		34.8125	22142	20694	20629	21755	22520	19322	20889	21135.9	1088.93		34.8125	7890	6397	6191	3834
127283	35.3564	26553	25929	26143	24237	26979	25723	29076	26377.1	1468.6		35.3564	10370	15553	18178	20685	17660	10297	14670	15344.7	3929.22		35.3564	9963	8849	9465	10623	8847	9784	8826	9479.57	690.283		35.3564	22237	21218	20384	21465	21845	19253	20951	21050.4	993.647		35.3564	7906	6516	6243	3944
129241	35.9003	26525	26108	26783	23862	25995	25533	28394	26171.4	1367.18		35.9003	10828	15862	18727	20206	17983	10595	14983	15597.7	3762.61		35.9003	9915	8821	9454	10196	8480	9726	8604	9313.71	679.604		35.9003	22000	21293	19683	21799	22324	19259	20758	21016.6	1176.11		35.9003	8089	6644	6557	4023
131200	36.4444	26387	26601	25614	23821	25638	25412	28497	25995.7	1421.25		36.4444	10768	15890	18884	20380	18274	10664	15289	15735.6	3841.61		36.4444	9860	8842	9434	10094	8639	9646	8881	9342.29	561.462		36.4444	22273	20886	19799	21130	22005	19772	20781	20949.4	969.613		36.4444	8189	6874	6705	4070
133158	36.9883	26289	25613	26730	23889	25423	25633	28731	26044	1479.58		36.9883	10933	15942	19017	20795	18115	10911	15324	15862.4	3839.87		36.9883	9722	8848	8713	10153	8560	9693	8802	9213	626.051		36.9883	21694	21204	20789	21073	21933	20044	20685	21060.3	636.568		36.9883	8175	6781	7012	4277
135116	37.5322	26317	26211	25824	25004	26072	25795	28658	26268.7	1138.33		37.5322	10809	16276	19515	21297	18473	11177	15683	16175.7	4014.51		37.5322	9826	8851	9436	10666	8659	9808	8734	9425.71	735.006		37.5322	21799	21582	20394	21286	21703	19445	21258	21066.7	853.795		37.5322	8386	7147	6995	4336
137074	38.0761	26344	26508	25883	24952	25842	25500	28922	26278.7	1275.26		38.0761	11089	16250	19980	21939	19182	11444	15683	16509.6	4172.48		38.0761	9764	8932	8756	10340	8556	9604	8666	9231.14	676.138		38.0761	22178	21506	20902	21416	22008	20354	20842	21315.1	656.952		38.0761	8565	7328	7263	4491
139033	38.6203	26085	26539	25907	25481	26257	25708	29012	26427	1191.84		38.6203	10948	17005	20252	21614	19519	11433	15431	16600.3	4226.33		38.6203	9815	8866	9528	10412	8620	9612	8863	9388	637.523		38.6203	21840	21698	21255	21975	21795	20597	20795	21422.1	547.339		38.6203	8639	7498	7297	4576
140991	39.1642	26271	26064	25119	23302	25393	25725	29123	25856.7	1741		39.1642	11441	17264	20329	22430	19989	11740	16775	17138.3	4243.78		39.1642	10088	8678	9485	9955	8726	9541	8815	9326.86	590.03		39.1642	21949	20944	20337	21331	21570	19015	21153	20899.9	972.214		39.1642	8765	7709	7600	4725
142949	39.7081	26139	26176	26723	25875	26863	26005	29359	26734.3	1213.95		39.7081	11728	18142	21433	22915	20741	12042	17102	17729	4446.05		39.7081	9772	8916	9564	10464	8793	9944	8986	9491.29	620.36		39.7081	21872	21584	21772	21633	21962	20209	21206	21462.6	604.686		39.7081	8958	7824	7478	4908
144907	40.2519	26196	26191	25004	24760	25804	25777	29268	26142.9	1484.9		40.2519	11460	17259	21391	22954	20435	12228	16906	17519	4438.17		40.2519	9784	8955	9620	10172	8580	10164	8654	9418.43	683.142		40.2519	21737	21164	21204	21398	21617	19646	21332	21156.9	697.864		40.2519	8971	7891	7946	4982
146865	40.7958	26083	26043	26546	25061	25726	25794	29260	26359	1355.94		40.7958	11799	18019	21615	22968	21003	12328	17918	17950	4423.06		40.7958	9769	8906	8836	10175	8707	10060	8784	9319.57	651.785		40.7958	21764	20857	20927	21252	21842	19646	21281	21081.3	735.75		40.7958	9228	7841	8152	5138
148823	41.3397	26146	25816	25646	24906	25535	25630	29412	26155.9	1483.36		41.3397	11786	18395	22111	23992	21122	12571	18049	18289.4	4658.53		41.3397	9763	8933	8785	10267	8881	10150	8929	9386.86	649.649		41.3397	21594	21125	21299	21334	20989	20322	20924	21083.9	405.334		41.3397	9280	7819	8201	5347
150782	41.8839	25863	25868	25701	24968	25845	25712	29589	26220.9	1518.61		41.8839	12245	18479	22624	24454	21932	12800	18298	18690.3	4754.63		41.8839	9842	8735	8845	10055	8771	10143	8904	9327.86	649.604		41.8839	21789	21293	20813	21600	21873	19586	21021	21139.3	788.406		41.8839	9424	8391	8640	5449
152740	42.4278	25922	26382	25438	25062	26336	25593	29107	26262.9	1341.39		42.4278	11686	18496	22696	24955	21565	12719	18170	18612.4	4975.58		42.4278	9798	9025	8816	9695	8722	9991	8945	9284.57	524.378		42.4278	21706	21323	21219	21033	21189	19569	20764	20971.9	681.353		42.4278	9419	8401	8449	5702
154698	42.9717	25722	25684	25438	24840	26013	25513	28832	26006	1297.17		42.9717	12113	19135	22759	25674	22026	12709	19055	19067.3	5079.8		42.9717	9897	8869	9263	10117	8445	10078	8847	9359.43	674.268		42.9717	21695	21043	21136	21275	21121	20014	20913	21028.1	511.184		42.9717	9400	8326	8427	5988
156656	43.5156	25906	26338	25694	25099	25989	25881	29305	26316	1370.33		43.5156	12394	19161	22878	25201	22359	13192	19294	19211.3	4863.92		43.5156	9878	8842	9267	10027	8361	10001	8744	9302.86	677.7		43.5156	21479	20718	21222	21237	20783	20080	20794	20901.9	462.407		43.5156	9532	8517	8588	5990
158614	44.0594	25552	25579	24758	25008	25842	25848	28942	25932.7	1389.02		44.0594	12194	19518	23582	25713	22490	13377	19515	19484.1	5083.83		44.0594	9867	8982	9367	9918	8605	10201	8566	9358	660.689		44.0594	21643	20805	21414	20689	20228	19386	20696	20694.4	748.261		44.0594	9711	8479	8765	6028
160572	44.6033	26015	26258	25261	25231	25686	26277	29120	26264	1330.8		44.6033	12759	19492	24296	25809	23116	13629	19504	19800.7	5085.23		44.6033	9851	8988	9322	9809	8775	9954	8973	9381.71	487.175		44.6033	22115	21320	21711	21243	21054	20390	21289	21303.1	536.262		44.6033	9908	8817	9101	6363
162531	45.1475	25383	26034	25634	25127	25962	26286	28848	26182	1240.99		45.1475	12027	19430	24296	26280	23509	13764	19995	19900.1	5368.41		45.1475	9768	8895	9392	10013	8700	10105	8857	9390	584.16		45.1475	21527	21238	21567	21119	21331	19617	20509	20986.9	699.064		45.1475	9859	8778	8992	6326
164489	45.6914	25749	25887	25221	24352	26813	26224	29290	26219.4	1559.74		45.6914	12751	20656	24856	27531	23732	14145	20207	20554	5467.76		45.6914	9749	8999	8947	10057	8766	10219	8953	9384.29	604.188		45.6914	22081	21447	21126	21099	21041	19684	21034	21073.1	717.785		45.6914	10147	9159	9233	6643
166447	46.2353	25626	26159	25921	25767	26250	26427	29341	26498.7	1283.99		46.2353	13096	20320	25144	27850	24380	14179	20460	20775.6	5551.58		46.2353	9871	8956	9227	10173	8724	10350	8955	9465.14	655.01		46.2353	21698	21172	21527	21346	21322	20700	21325	21298.6	313.456		46.2353	10224	8845	9733	6502
168405	46.7792	25778	25679	24979	25189	25635	26082	29320	26094.6	1469.25		46.7792	13068	20956	25782	26766	24218	14449	20898	20876.7	5357.36		46.7792	9794	9029	9383	9875	8786	10556	8699	9446	671.902		46.7792	21681	21553	21539	20982	20912	20505	20800	21138.9	450.595		46.7792	10326	9278	9613	6936
170364	47.3233	25718	26395	25047	25146	26592	26579	29159	26376.6	1387.17		47.3233	13072	20590	25760	28620	25099	14460	21585	21312.3	5816.3		47.3233	9681	9070	9318	9824	8611	10394	8954	9407.43	603.248		47.3233	21768	21417	21553	20961	21245	20688	20696	21189.7	422.076		47.3233	10285	9171	9589	6975
172322	47.8672	25362	25608	25477	24771	26534	26260	28718	26104.3	1291.56		47.8672	13408	21929	26822	27881	25295	14970	21109	21630.6	5653.64		47.8672	9761	9057	9228	9879	8845	10384	8755	9415.57	605.2		47.8672	21430	20690	21334	20852	20813	20562	20833	20930.6	325.428		47.8672	10546	9523	9833	6789
174280	48.4111	25599	25185	24917	24734	26059	26558	28548	25942.9	1315.61		48.4111	13330	21193	26696	28146	24638	15057	21295	21479.3	5618.56		48.4111	9679	9021	9388	9714	8940	10538	8824	9443.43	597.974		48.4111	21150	20337	21480	20762	21054	20657	20538	20854	394.527		48.4111	10480	9370	9857	7180
176238	48.955	25304	25746	25585	25159	26021	26520	28564	26128.4	1166.04		48.955	13975	22183	27853	29144	26070	15407	22208	22405.7	5897.06		48.955	9747	9165	8883	9723	8850	10604	8665	9376.71	687.483		48.955	21714	21017	21803	21053	21339	20820	20866	21230.3	398.28		48.955	10719	9676	9936	7357
178197	49.4992	25460	25356	25156	23975	25309	26587	28548	25770.1	1441.28		49.4992	13903	22208	27311	28617	25529	15342	21898	22115.4	5690.58		49.4992	9754	8979	9332	9854	8993	10495	8584	9427.29	650.463		49.4992	21502	20649	21180	20648	21169	20926	20608	20954.6	342.725		49.4992	10836	9624	10145	7276
180155	50.0431	25286	25909	25976	24423	25453	26727	28697	26067.3	1358.64		50.0431	14480	23127	28372	29971	26306	15879	23021	23022.3	5939.91		50.0431	9841	9254	9510	9846	8969	10326	8502	9464	612.071		50.0431	21305	21044	21393	21011	21117	20943	20740	21079	219.993		50.0431	10913	9889	10321	7399
182113	50.5869	25534	25840	25957	24806	26291	26927	28774	26304.1	1268.98		50.5869	14090	22786	28712	29947	26186	15941	22720	22911.7	6059.78		50.5869	9647	9119	9370	9955	8626	10370	8873	9422.86	614.131		50.5869	21509	21203	21566	21028	21231	20979	21451	21281	233.062		50.5869	10997	10038	10236	7721
184071	51.1308	25187	25906	24887	24787	24964	26748	28785	25894.9	1454.39		51.1308	14133	22845	29067	29929	27245	16032	23323	23224.9	6188.57		51.1308	9496	9208	9353	9830	8867	10246	8751	9393	525.016		51.1308	21087	21101	21176	20397	21491	20583	20805	20948.6	375.685		51.1308	11057	10040	10376	7588
186029	51.6747	25268	25385	24544	25122	25249	26626	28579	25824.7	1366.07		51.6747	14493	23594	28745	29938	27484	15888	23252	23342	6107.29		51.6747	9647	9127	9360	9634	8809	10355	8655	9369.57	577.602		51.6747	21455	20852	21152	20393	21009	20628	20653	20877.4	359.21		51.6747	11036	10075	10753	8015
187987	52.2186	25144	25537	25414	24587	25114	26697	28484	25853.9	1327.82		52.2186	14639	23813	29177	31320	27150	15935	23775	23687	6355.82		52.2186	9660	9036	8994	9638	8878	10385	8748	9334.14	585.808		52.2186	21437	20915	21243	20667	20710	19875	20701	20792.6	501.011		52.2186	11266	10238	10856	7949
189946	52.7628	25409	25465	25032	24626	25099	26688	28668	25855.3	1397.45		52.7628	15007	23505	30150	32314	28880	16656	24243	24393.6	6643.14		52.7628	9684	9175	9167	9764	8968	10395	8762	9416.43	562.712		52.7628	21345	21097	21234	20401	20827	19803	20795	20786	536.374		52.7628	11315	10243	10685	8035
191904	53.3067	24928	25175	25292	24586	25105	26893	28829	25829.7	1512.68		53.3067	14622	23641	29409	30867	28434	16460	24351	23969.1	6339.26		53.3067	9719	8959	8879	9512	8735	10594	8659	9293.86	697.412		53.3067	21198	20339	21116	20440	20897	19952	20563	20643.6	449.773		53.3067	11231	10365	11211	7928
193862	53.8506	25021	25109	25235	24197	25023	26659	28234	25639.7	1357.65		53.8506	14671	23044	30234	31058	27745	16509	24399	23951.4	6414.89		53.8506	9748	9003	9203	9673	8656	10659	8681	9374.71	712.174		53.8506	20942	20540	20963	20034	20674	20495	20803	20635.9	321.817		53.8506	11383	10562	11039	8104
195820	54.3944	24828	24891	25683	24912	25034	26327	27802	25639.6	1100.43		54.3944	14886	23638	30286	32182	29227	16676	25141	24576.6	6703.14		54.3944	9647	9052	8947	9554	8783	10450	8802	9319.29	606.386		54.3944	20448	20644	20804	20335	21405	20575	20473	20669.1	357.816		54.3944	11334	10665	11288	8315
197778	54.9383	24983	24748	25315	23895	25337	26108	28037	25489	1308.61		54.9383	14739	23538	30946	32969	28767	16763	24500	24603.1	6921.84		54.9383	9566	9113	9009	9590	8832	10464	8816	9341.43	587.462		54.9383	20702	20233	20983	20199	20669	20653	20532	20567.3	276.069		54.9383	11444	10326	11229	8336
199736	55.4822	24874	24867	25651	24741	25395	25771	28170	25638.4	1188.18		55.4822	15119	24573	31222	33474	29049	16992	25149	25082.6	6938.24		55.4822	9810	9142	9075	9594	8771	10603	8635	9375.71	683.358		55.4822	21004	20434	20790	20075	20442	20415	20186	20478	323.752		55.4822	11562	10627	11624	8449
201695	56.0264	24973	24885	24976	24099	25621	25782	28294	25518.6	1341.11		56.0264	15028	24853	31069	33206	29756	17379	25428	25245.6	6881.06		56.0264	9617	9001	9093	9490	8770	10636	8471	9296.86	709.672		56.0264	20899	20761	21070	20250	20453	20701	20309	20634.7	307.348		56.0264	11537	10572	11447	8636
203653	56.5703	24932	24862	23761	23948	24843	25600	27847	25113.3	1358.04		56.5703	15568	25298	31967	33933	30592	17190	26121	25809.9	7145.17		56.5703	9698	9100	9033	9534	8923	10651	8737	9382.29	653.37		56.5703	21036	20006	20776	20464	20499	20362	20201	20477.7	344.909		56.5703	11933	10870	11547	8826
205611	57.1142	25090	25603	24846	24622	24802	25486	28342	25541.6	1286.44		57.1142	15574	24893	32387	33565	30592	17679	26350	25862.9	7050.61		57.1142	9720	9069	9268	9560	8810	10684	8742	9407.57	668.868		57.1142	21019	20019	21215	20736	21192	19537	20238	20565.1	647.15		57.1142	11967	10958	11674	8945
207569	57.6581	24754	24919	23602	23802	25814	25643	28138	25238.9	1526.46		57.6581	14726	25871	32316	34580	30504	17753	26461	26030.1	7406.45		57.6581	9768	9055	8991	9316	8827	10699	8517	9310.43	726.641		57.6581	20848	20116	20713	20197	19710	19621	20167	20196	459.43		57.6581	12019	10949	11838	9003
209528	58.2022	24740	24500	24530	23668	25477	25651	28077	25234.7	1416.94		58.2022	14636	25349	32604	34842	30844	17830	26534	26091.3	7547.61		58.2022	9733	8607	9037	9395	8613	10722	8726	9261.86	770.203		58.2022	20523	20115	20554	20271	19680	19499	20320	20137.4	406.347		58.2022	11915	10644	12020	8992
211486	58.7461	24609	24938	24083	24255	25077	25301	27940	25171.9	1296.54		58.7461	15139	26211	33285	34769	31861	18007	27192	26637.7	7580.52		58.7461	9680	8180	9177	9374	8761	10658	8536	9195.14	822.681		58.7461	20543	19939	20627	19962	21008	19403	20172	20236.3	532.976		58.7461	12102	11061	11927	9183
213444	59.29	24778	25241	24483	23865	25772	25323	28025	25355.3	1331.05		59.29	14895	25971	33407	35259	31778	18279	27301	26698.6	7694.05		59.29	9672	9149	8765	9384	8483	10635	8703	9255.86	735.635		59.29	20368	20087	20753	20206	19976	19904	20340	20233.4	287.636		59.29	12010	10748	12224	9194
215402	59.8339	24360	24512	23971	23978	25534	25378	27887	25088.6	1381.97		59.8339	16151	26010	33901	35198	31975	18596	27130	26994.4	7403.9		59.8339	9431	9109	8919	9403	8683	10700	8567	9258.86	715.954		59.8339	20558	19686	20737	20099	20214	20222	19915	20204.4	358.863		59.8339	12257	11170	12390	9409
217361	60.3781	24568	25292	25357	22720	24395	25698	27883	25130.4	1562.24		60.3781	16039	25344	33984	35224	32355	18569	27866	27054.4	7525.33		60.3781	9533	9003	9092	9352	8874	10675	8538	9295.29	688.12		60.3781	20647	19796	20598	20349	20141	19241	19755	20075.3	509.238		60.3781	12291	11407	12438	9460
219319	60.9219	24506	24669	25003	22811	24426	25713	27770	24985.4	1508.56		60.9219	16728	26264	33300	35489	32249	18814	26638	27068.9	7216.52		60.9219	9622	8178	8869	9514	8706	10319	8516	9103.43	744.927		60.9219	20202	19419	20027	20333	20548	20110	20103	20106	349.844		60.9219	12346	11188	12573	9599
221277	61.4658	24496	24750	24748	23432	24705	25820	28000	25135.9	1441.58		61.4658	16891	26644	35072	37829	32971	18958	27967	28047.4	7940.67		61.4658	9604	9146	9043	9590	8865	10337	8442	9289.57	614.584		61.4658	20269	20014	20282	20306	20272	19700	20171	20144.9	220.627		61.4658	12417	11574	12730	9577
223235	62.0097	24399	24797	23998	24313	25093	25853	27842	25185	1319.85		62.0097	16770	27104	34969	35996	32765	19066	28543	27887.6	7551.45		62.0097	9678	9011	8591	9437	8525	10573	8476	9184.43	769.685		62.0097	20280	19464	20385	19606	20569	19917	20142	20051.9	408.482		62.0097	12453	11537	12649	9768
225193	62.5536	24363	24500	24188	24343	24537	25801	28579	25187.3	1589.89		62.5536	16227	27632	35741	36977	34164	19402	29188	28475.9	8072.54		62.5536	9418	9156	8457	9377	8563	10458	8634	9151.86	698.248		62.5536	20654	20069	20454	20032	20540	19940	20261	20278.6	276.804		62.5536	12301	11476	12811	9851
227151	63.0975	24190	24584	23728	24226	24710	25944	28430	25116	1617.21		63.0975	16944	26806	35004	37736	34405	19366	28756	28431	7982.77		63.0975	9495	8942	9014	9377	8819	10415	8565	9232.43	610.569		63.0975	20391	19523	20464	20126	20288	20370	20198	20194.3	317.91		63.0975	12410	11441	12737	9892
229110	63.6417	24527	24607	24784	23898	25588	25072	27990	25209.4	1330.62		63.6417	17090	27701	35748	37554	33980	19699	29616	28769.7	7890.49		63.6417	9706	8949	8958	9389	8803	10520	8506	9261.57	679.268		63.6417	20315	19383	20163	20011	20387	20130	19751	20020	349.398		63.6417	12598	11749	12823	10110
231068	64.1856	24272	24365	23870	23378	25239	25010	28160	24899.1	1571.23		64.1856	16823	27560	36292	38833	35151	20030	29225	29130.6	8351.06		64.1856	9667	9053	8985	9349	8673	10507	8498	9247.43	679.603		64.1856	20408	19842	20828	20331	20545	19520	20201	20239.3	438.481		64.1856	12541	11797	12930	10105
233026	64.7294	24356	24231	24275	24148	25224	25142	28153	25075.6	1427.67		64.7294	16885	28459	37289	39199	35408	20085	30272	29656.7	8553.09		64.7294	9425	9159	9006	9284	8713	10642	8594	9260.43	677.644		64.7294	19951	19250	20683	20018	20062	19265	19903	19876	496.246		64.7294	12783	11436	13419	10785
234984	65.2733	24094	24406	24608	23835	24482	25139	28037	24943	1424.36		65.2733	16241	27896	35980	38887	35382	20196	30035	29231	8459.93		65.2733	9672	8751	8734	9285	8715	10588	8304	9149.86	774.139		65.2733	19938	19453	20203	19584	19380	19236	20221	19716.4	402.361		65.2733	12563	11842	13130	10294
236942	65.8172	23998	24136	23650	24212	24852	25019	28431	24899.7	1628.78		65.8172	17004	27534	35658	39957	35430	20090	30504	29453.9	8485.19		65.8172	9494	8988	8835	9410	8755	10292	8395	9167	624.446		65.8172	20041	19247	20380	19599	19946	19057	19811	19725.9	461.103		65.8172	12610	11896	13004	10632
238900	66.3611	24148	24587	24210	24018	25288	24925	28140	25045.1	1438.68		66.3611	17246	29072	38172	40190	36442	20598	30649	30338.4	8790.71		66.3611	9545	9222	8957	9086	8736	10729	8332	9229.57	762.889		66.3611	20287	20156	20871	19948	20207	19093	19904	20066.6	534.126		66.3611	12937	12228	13516	10927
240859	66.9053	24349	24576	24072	23446	25131	25352	28484	25058.6	1639.87		66.9053	17018	29055	38565	40270	36284	20807	31293	30470.3	8873		66.9053	9368	9001	9023	9145	8854	10658	8516	9223.57	684.547		66.9053	20748	20154	20924	19887	20402	19059	19993	20166.7	619.455		66.9053	12978	12191	13422	11122
242817	67.4492	24155	24574	24140	23405	25032	25167	28397	24981.4	1619.94		67.4492	16989	28583	38826	41419	36869	20789	31312	30683.9	9220.08		67.4492	9659	8502	8927	9218	8893	10453	8473	9160.71	701.75		67.4492	20549	19977	20565	19746	20741	19560	19812	20135.7	471.658		67.4492	12816	12266	13676	11139
244775	67.9931	24610	24584	24295	23105	24831	25422	28126	24996.1	1548.74		67.9931	17112	28882	38845	41500	37885	21099	31390	30959	9262.2		67.9931	9506	8923	8961	9401	8943	10593	8400	9246.71	695.115		67.9931	20845	19874	20877	19818	20994	19658	20275	20334.4	567.139		67.9931	12986	12287	13680	11109
246733	68.5369	24122	24517	24060	23060	24826	25495	28062	24877.4	1591.51		68.5369	17600	29200	38117	41877	38175	21126	31881	31139.4	9141.27		68.5369	9448	8926	8946	9298	8746	10706	8181	9178.71	787.405		68.5369	20542	19664	20366	19649	20465	19779	20091	20079.4	385.79		68.5369	12995	12214	13781	11472
248692	69.0811	24149	24067	23690	23298	25454	25388	28111	24879.6	1640.18		69.0811	17261	28713	37711	41985	37374	21188	31218	30778.6	9094.92		69.0811	9457	8696	8786	9218	8644	10641	8510	9136	744.405		69.0811	19933	19299	20182	19567	20378	19635	19940	19847.7	372.799		69.0811	12919	12203	13784	10934
250650	69.625	24565	24415	24391	23639	25204	25581	27788	25083.3	1345.25		69.625	17991	29719	39392	43025	38215	21543	32202	31726.7	9355.39		69.625	9772	9138	8791	9133	8747	10506	8290	9196.71	735.036		69.625	20027	19854	20448	19824	20734	20010	20432	20189.9	348.062		69.625	13082	12701	14020	11479
252608	70.1689	24063	24396	23880	23180	24937	25491	27975	24846	1567.34		70.1689	18370	29039	39772	42824	38220	21280	32228	31676.1	9354.43		70.1689	9535	8981	8808	9210	8649	10527	8425	9162.14	703.453		70.1689	20173	19688	20342	19434	19888	19350	20187	19866	389.212		70.1689	13050	12588	13694	11179
254566	70.7128	24420	24283	24134	23023	25231	25586	27735	24916	1490.89		70.7128	18688	29857	40444	43540	39232	21837	32649	32321	9500.55		70.7128	9509	9085	8933	9281	8703	10505	8462	9211.14	668.377		70.7128	20405	19591	20381	19473	20382	19313	20407	19993.1	506.196		70.7128	13611	12692	14378	11705
256525	71.2569	23926	24195	23925	23246	24785	25278	27480	24690.7	1392.72		71.2569	17864	30030	40252	42994	38965	21870	32771	32106.6	9524.65		71.2569	9595	8911	8715	9093	8621	10563	8328	9118	751.947		71.2569	20021	19481	20284	19340	20257	19150	19706	19748.4	450.56		71.2569	13245	12443	14116	11327
258483	71.8008	24034	24600	24213	23454	24859	25496	27781	24919.6	1417.58		71.8008	18292	30039	40176	44099	39821	22066	32768	32465.9	9694.59		71.8008	9732	8975	8815	9222	8744	10805	8301	9227.71	823.523		71.8008	19630	19636	20662	19519	20464	19574	20110	19942.1	469.83		71.8008	13359	12830	14482	11485
260441	72.3447	24222	24527	24504	24310	24819	25668	27908	25136.9	1313.74		72.3447	19073	30130	42054	44386	40553	22880	34505	33368.7	9785.96		72.3447	9546	9213	8848	9135	8626	10640	8539	9221	717.045		72.3447	20254	19993	20626	19825	20602	19710	20276	20183.7	359.047		72.3447	13689	13197	14033	11531
262399	72.8886	23772	24719	24443	23688	24179	25245	27693	24819.9	1377.06		72.8886	18933	30159	40690	43333	39338	22500	33794	32678.1	9329.03		72.8886	9508	9089	8818	8990	8690	10421	8411	9132.43	663.163		72.8886	19584	19105	20548	19486	19868	19362	19401	19622	469.337		72.8886	13406	12987	13954	11315
264357	73.4325	23889	24310	23768	23207	24460	25470	27602	24672.3	1470.5		73.4325	19358	30877	40227	44750	39646	22453	33987	33042.6	9462.85		73.4325	9574	8829	8666	8961	8755	10418	8497	9100	673.987		73.4325	19536	18881	19727	19533	19930	19329	19658	19513.4	335.39		73.4325	13461	12834	14088	11974
266315	73.9764	23813	24043	22881	22520	24006	25507	27131	24271.6	1583.11		73.9764	19250	30377	41624	43671	38932	22487	33634	32853.6	9399.91		73.9764	9622	9119	8730	8974	8783	10460	8331	9145.57	701.491		73.9764	19698	19517	20333	19686	19826	19649	19180	19698.4	347.188		73.9764	13534	12943	14897	11709
268274	74.5206	24056	24307	24002	23268	24824	25374	27100	24704.4	1247.43		74.5206	20163	32051	42869	45627	40843	22957	34515	34146.4	9814.93		74.5206	9628	9117	8780	9073	8837	10733	8597	9252.14	731.327		74.5206	20158	19429	20351	19498	19835	19512	19632	19773.6	357.797		74.5206	13978	13549	14595	12154
270232	75.0644	23699	24391	23852	23602	24950	24967	26788	24607	1114.69		75.0644	19788	32058	42345	43482	40489	23076	34141	33625.6	9361.08		75.0644	9631	9169	8750	8961	8654	10536	8544	9177.86	701.933		75.0644	19756	19555	20230	19430	19298	19401	19178	19549.7	351.982		75.0644	13685	13102	14542	11945
272190	75.6083	23971	24341	22958	23170	24489	24799	27312	24434.3	1438.66		75.6083	19116	32457	44082	46625	42143	22898	35222	34649	10591.3		75.6083	9606	9032	8810	9027	8849	10557	8572	9207.57	674.997		75.6083	20286	19624	20430	19587	19762	19769	19648	19872.3	341.168		75.6083	14013	13628	15040	12328
274148	76.1522	23617	24174	23399	22769	24748	24369	26915	24284.4	1334.17		76.1522	19307	31806	43109	45636	41446	23257	35258	34259.9	10091.5		76.1522	9518	8967	8806	8948	8849	10581	8209	9125.43	746.957		76.1522	19793	19708	20137	19430	19942	19492	19256	19679.7	307.86		76.1522	13883	13478	14871	12429
276106	76.6961	23619	23957	23562	22796	24846	24117	26591	24212.6	1218.94		76.6961	19696	32260	42777	45797	42078	23388	35561	34508.1	10019.4		76.6961	9490	8970	8674	9082	8764	10593	8190	9109	765.972		76.6961	19967	19219	20120	19255	20458	18992	19277	19612.6	559.513		76.6961	14053	13647	15156	12473
278064	77.24	23631	23993	24111	23029	24438	24282	26954	24348.3	1240.95		77.24	19615	32474	42927	46210	42016	23370	36085	34671	10136.4		77.24	9517	8362	8730	8947	8701	10425	8413	9013.57	731.818		77.24	19856	19096	20109	19525	19178	19441	19421	19518	358.84		77.24	13835	13428	14907	12482
280023	77.7842	23601	23750	22734	22498	24478	24077	27099	24033.9	1522.64		77.7842	19258	32031	43242	46541	43015	23523	36074	34812	10445.2		77.7842	9564	8840	8772	8910	8768	10463	7902	9031.29	795.479		77.7842	20091	19198	19998	19157	20091	19571	19334	19634.3	420.672		77.7842	13762	13483	14928	12533
281981	78.3281	23513	24042	23688	22427	25098	24405	27139	24330.3	1487.16		78.3281	20372	32755	42735	47091	43100	23727	36334	35159.1	10159.8		78.3281	9582	8614	8659	8943	8791	10475	8339	9057.57	734.878		78.3281	20157	19034	20064	19070	19990	19240	19294	19549.9	497.416		78.3281	14319	13679	15109	12562
283939	78.8719	23444	23519	23524	22235	24495	24220	27224	24094.4	1554.96		78.8719	19512	32820	43393	46571	42384	23844	35905	34918.4	10236.5		78.8719	9474	8705	8549	8880	8640	10633	8245	9018	805.559		78.8719	19812	19022	19881	19153	19913	18877	19351	19429.9	435.48		78.8719	14213	13491	15045	12505
285897	79.4158	23809	24376	23511	22524	24517	24089	27631	24351	1591.25		79.4158	20270	33260	45749	48798	44579	24185	36079	36131.4	11006.4		79.4158	9507	8895	8323	9212	8650	10551	8124	9037.43	822.295		79.4158	19966	19213	19843	19056	19941	18607	19649	19467.9	519.809		79.4158	14191	13898	15422	12898
287856	79.96	23464	23841	23150	23120	24223	24226	27430	24207.7	1492.94		79.96	20314	33564	44915	47548	43833	24470	37051	35956.4	10489.7		79.96	9465	8893	8789	8953	8576	10374	8507	9079.57	650.741		79.96	19946	18960	19946	19081	20008	19063	19671	19525	472.386		79.96	14343	13785	15386	12975
289814	80.5039	23514	23932	22626	22603	24464	24080	27304	24074.7	1590.56		80.5039	20345	33416	45079	47749	44350	24178	37172	36041.3	10669.8		80.5039	9449	8411	8567	8782	8923	10385	8020	8933.86	778.617		80.5039	19982	19181	19663	18806	19543	18152	19063	19198.6	607.755		80.5039	14262	13806	15037	12849
291772	81.0478	23386	24138	23506	22739	24009	23859	27466	24157.6	1532.4		81.0478	20156	33632	44908	48331	44364	24715	37149	36179.3	10696.2		81.0478	9404	8589	8891	8877	8757	10291	8242	9007.29	665.716		81.0478	19667	18907	19600	19037	19825	19027	19494	19365.3	366.575		81.0478	14278	14064	14999	12649
293730	81.5917	23309	24371	22828	22530	23641	23834	26960	23924.7	1473.54		81.5917	20879	33982	45236	49206	45340	24760	36983	36626.6	10833.7		81.5917	9362	8907	8538	8874	8999	10489	8198	9052.43	731.448		81.5917	19728	18851	20255	18934	19885	18361	19449	19351.9	665.594		81.5917	14316	13645	15587	13275
295689	82.1358	23198	23896	22349	22683	23884	23756	26883	23807	1485.39		82.1358	20685	34143	45576	49220	44530	24713	37261	36589.7	10830.4		82.1358	9292	8871	8641	8858	8958	10432	8258	9044.29	688.013		82.1358	19775	18880	19955	19031	19445	17948	19173	19172.4	665.15		82.1358	14241	13780	15335	13133
297647	82.6797	23273	23668	23898	22492	24400	24415	27547	24241.9	1603.5		82.6797	21618	34538	45505	48535	45159	24997	38118	36924.3	10487.4		82.6797	9256	8985	8645	9080	8649	10215	8153	8997.57	647.428		82.6797	19559	19520	19706	19187	20129	18411	19680	19456	539.243		82.6797	14554	14233	15729	12993
299605	83.2236	23427	23146	23019	22370	24174	23847	27547	23932.9	1697.07		83.2236	20830	34386	44399	48480	45123	25211	37320	36535.6	10475.3		83.2236	9488	8772	8638	8808	8616	10293	8400	9002.14	662.987		83.2236	19450	18838	19920	18504	19754	18807	19497	19252.9	536.404		83.2236	14677	13977	15891	13278
301563	83.7675	23029	23254	22812	22845	24116	23600	27644	23900	1714.01		83.7675	21159	34075	45718	47885	45195	25417	38187	36805.1	10459.8		83.7675	9308	9068	8650	8950	8518	10120	8234	8978.29	618.421		83.7675	19563	19021	20306	19281	19190	18734	19504	19371.3	499.651		83.7675	14332	13960	15683	13280
303521	84.3114	23491	23859	22969	23414	23957	23945	27446	24154.4	1494.33		84.3114	22138	35814	47320	50327	45790	25787	38728	37986.3	10844.1		84.3114	9320	9029	8689	9061	8785	10299	8188	9053	655.361		84.3114	19543	19007	19990	19223	19472	18661	19205	19300.1	423.056		84.3114	14628	13977	15963	12808
305479	84.8553	23457	23556	23423	22455	24032	23469	27092	23926.3	1472.94		84.8553	22277	36167	47062	51070	46327	25823	38663	38198.4	10964.3		84.8553	9228	8951	8676	8886	8645	10274	8287	8992.43	636.321		84.8553	19709	19239	19992	19328	19427	18614	19264	19367.6	429.478		84.8553	14760	14404	15876	13137
307438	85.3994	23529	23630	23411	22077	23729	23884	26791	23864.4	1423.11		85.3994	22907	34761	47146	49118	46331	26153	39208	37946.3	10462.2		85.3994	9263	9039	8460	8912	8641	10185	8196	8956.57	650.174		85.3994	19868	19180	19898	19364	19588	18781	19037	19388	421.503		85.3994	14660	14232	16003	13217
309396	85.9433	23123	23185	22476	22758	23375	23988	26670	23653.6	1412.92		85.9433	22357	35515	46793	48341	46752	25800	39287	37835	10504.2		85.9433	9030	9131	8648	8883	8758	10123	8314	8983.86	569.227		85.9433	19578	18881	19535	19044	19260	18673	18946	19131	340.03		85.9433	14580	14140	15834	13073
311354	86.4872	23247	23529	23570	21508	23161	24217	26704	23705.1	1561.94		86.4872	22915	34728	47092	48903	46190	25999	39022	37835.6	10422.4		86.4872	9419	8987	8651	8956	8716	10242	8242	9030.43	644.304		86.4872	19276	18728	19560	19418	19334	18188	18823	19046.7	487.415		86.4872	14788	14498	16150	13431
313312	87.0311	23198	23742	22112	23087	23041	23683	26893	23679.4	1515.37		87.0311	22371	35229	48247	51754	46096	26378	38595	38381.4	11151		87.0311	9394	9187	8712	8787	8714	10069	7937	8971.43	666.75		87.0311	19334	18953	19846	19290	19423	18398	19034	19182.6	451.432		87.0311	14982	14537	16230	13343
315270	87.575	23451	23663	22750	22677	24136	23865	26910	23921.7	1425.35		87.575	23093	36864	48774	49916	46372	26875	40362	38893.7	10609.9		87.575	9201	9072	8656	8864	8727	10065	8287	8981.71	562.317		87.575	19285	19154	20009	19424	19795	18662	19564	19413.3	441.876		87.575	14869	14481	16142	13337
317228	88.1189	23112	23789	22481	22958	23919	24040	26914	23887.6	1451.28		88.1189	23214	34752	49060	50430	47054	26932	39855	38756.7	10877.4		88.1189	9129	8945	8757	8952	8930	10274	8154	9020.14	635.331		88.1189	19361	18790	19908	19286	19395	19247	19135	19303.1	334.831		88.1189	14907	14507	16472	13462
319187	88.6631	23503	24296	22534	22926	24323	23651	27191	24060.6	1528.63		88.6631	23696	36949	49997	51215	48112	26863	41554	39769.4	11115.1		88.6631	9163	9115	8591	8962	8711	10280	8410	9033.14	615.203		88.6631	19651	19273	20216	19524	19753	19530	19244	19598.7	329.088		88.6631	14887	14382	16382	13477
321145	89.2069	23121	23365	22160	22914	23943	23654	26839	23713.7	1491.65		89.2069	23286	36758	49639	49948	48090	26921	39464	39158	10905.5		89.2069	9147	9138	8518	8886	8690	10230	8086	8956.43	672.939		89.2069	19448	19079	19648	19464	19120	18666	19016	19205.9	334.593		89.2069	15209	14844	16499	13790
323103	89.7508	23149	24242	22519	23344	24308	24705	27068	24190.7	1480.79		89.7508	22679	37301	50071	51206	48498	27573	41440	39824	11275.4		89.7508	9179	9103	8705	8962	8803	10256	8231	9034.14	623.253		89.7508	19643	18933	20237	19520	19992	19213	19278	19545.1	455.514		89.7508	14995	14637	16164	13427
325061	90.2947	22948	24237	22345	22256	23679	24480	27148	23870.4	1686.68		90.2947	22335	35970	49631	53182	48659	27531	42164	39924.6	11760.9		90.2947	9238	8863	8707	8859	8536	10298	8344	8977.86	646.548		90.2947	19394	19540	20106	19497	19591	19569	19100	19542.4	300.145		90.2947	14816	14438	15921	13338
327020	90.8389	23633	24150	22524	22465	24771	24321	27545	24201.3	1716.24		90.8389	23937	36512	50678	53036	50414	28039	43408	40860.6	11633.9		90.8389	9170	9174	8853	8982	9024	10319	8454	9139.43	574.961		90.8389	19443	19581	20507	19924	20132	19550	19434	19795.9	407.675		90.8389	15014	14404	16439	14150
328978	91.3828	22954	22867	22458	22147	23850	24029	27226	23647.3	1719.92		91.3828	23070	36541	50439	51165	49109	27462	41918	39957.7	11372.9		91.3828	9206	8975	8686	8854	8448	10607	8095	8981.57	802.784		91.3828	19410	19259	19982	19252	18830	19042	19061	19262.3	368.745		91.3828	15025	14642	16476	13613
330936	91.9267	23023	23914	22598	22426	24622	23690	26999	23896	1570.9		91.9267	23087	37721	50520	53029	50022	27947	41854	40597.1	11678.5		91.9267	9262	8298	8601	8910	8644	10508	8286	8929.86	775.124		91.9267	19745	19280	20513	19474	19735	19799	19158	19672	445.304		91.9267	15047	14757	16462	14062
332894	92.4706	23188	24377	22434	23278	24191	23815	27127	24058.6	1505.54		92.4706	23173	36687	51674	54507	50448	28578	43079	41163.7	12113.9		92.4706	9208	9132	8769	9005	8873	10566	8265	9116.86	710.304		92.4706	19305	19107	20418	19858	19876	19351	19305	19602.9	463.844		92.4706	15245	14816	15964	13659
334853	93.0147	22829	23495	22584	22662	24361	23745	27132	23829.7	1592.87		93.0147	23440	36876	50851	52871	49974	28512	43277	40828.7	11581.5		93.0147	9340	9113	8448	8920	8554	10491	8196	9008.86	764.563		93.0147	19687	19571	20670	19416	20018	19095	19421	19696.9	513.694		93.0147	15098	14779	16359	14164
336811	93.5586	23016	24236	22893	22898	24397	24261	26840	24077.3	1397.22		93.5586	23819	38659	52211	53650	50881	28743	43505	41638.3	11815.7		93.5586	9291	9011	8715	9079	8926	10452	8297	9110.14	670.241		93.5586	19543	19213	20387	19524	19674	19557	19503	19628.7	362.658		93.5586	15323	14932	15966	13853
338769	94.1025	22744	23966	22961	22612	23821	24216	27212	23933.1	1578.45		94.1025	24124	38291	52775	54372	50817	28974	44441	41970.6	11943.2		94.1025	9209	8897	8598	9052	8776	10419	8275	9032.29	683.211		94.1025	19645	19570	20369	19535	20110	19702	19257	19741.1	375.769		94.1025	15355	15261	16300	14443
340727	94.6464	23000	23331	22809	22634	24579	24003	27197	23936.1	1594.76		94.6464	23591	37587	51154	55008	51545	29170	43495	41650	12031		94.6464	9189	9017	8558	8975	8731	10513	8264	9035.29	721.862		94.6464	19254	19439	19683	19210	19649	19470	19352	19436.7	182.024		94.6464	15259	14828	16412	14220
342685	95.1903	23357	23544	22018	22328	24048	24284	26918	23785.3	1613.5		95.1903	25268	37754	52646	55626	51283	28973	44118	42238.3	11951		95.1903	9300	9046	8735	8990	8645	10423	8144	9040.43	711.183		95.1903	19457	19569	20215	19652	19939	19228	19541	19657.3	325.616		95.1903	15160	14954	16540	14102
344643	95.7342	22884	23769	23347	22867	24279	24279	27014	24062.7	1427.19		95.7342	24541	38988	51874	55079	51358	29174	44653	42238.1	11840.4		95.7342	9222	9124	8471	8939	8920	10338	7973	8998.14	730.248		95.7342	19189	19581	20463	19506	19704	19284	19215	19563.1	442.017		95.7342	15187	14968	16593	14915
346602	96.2783	22850	23276	22440	22602	23858	24187	26826	23719.9	1512.54		96.2783	24471	38154	52044	54279	51720	29512	44093	42039	11751		96.2783	9282	8900	8529	8919	8582	10162	8189	8937.57	642.045		96.2783	19550	19448	20489	19438	19927	19645	18946	19634.7	477.913		96.2783	15301	15127	16611	13975
348560	96.8222	23309	24393	23237	22594	23963	24126	27268	24127.1	1515.19		96.8222	25443	38933	54738	56066	53791	29891	44781	43377.6	12408		96.8222	9263	9256	8802	9082	8738	10234	8427	9114.57	578.572		96.8222	19572	19465	20607	19572	20116	19807	19251	19770	458.703		96.8222	15849	15381	17137	14226
350518	97.3661	23124	24260	22878	22706	24770	24101	26876	24102.1	1447.4		97.3661	25427	39494	54884	57603	53966	30404	44708	43783.7	12603.6		97.3661	9205	9119	8870	8997	8749	10222	8382	9077.71	572.862		97.3661	19895	19434	20559	19880	20282	19785	19440	19896.4	412.82		97.3661	15899	15587	17620	14546
352476	97.91	22909	23305	22243	22415	24193	24031	26913	23715.6	1593.22		97.91	25197	38901	52767	55551	51879	29783	43728	42543.7	11827		97.91	9173	8954	8629	8920	8822	10351	8191	9005.71	669.231		97.91	19101	19056	20198	19443	19517	19801	18652	19395.4	513.199		97.91	15650	15390	17240	14231
354434	98.4539	22706	23434	22141	22379	23603	23946	26890	23585.6	1601.49		98.4539	25801	39568	53069	54834	52420	29269	44061	42717.4	11739.2		98.4539	9293	8958	8327	8984	8847	10233	8109	8964.43	691.559		98.4539	18921	18971	19965	19372	19376	19857	18891	19336.1	442.239		98.4539	15565	15457	17197	14433
356392	98.9978	22937	23623	23331	22663	24389	24390	27398	24104.4	1595.87		98.9978	25183	38714	54045	56279	54138	30530	45355	43463.4	12367.5		98.9978	9234	9043	8526	8993	8957	10320	8216	9041.29	661.854		98.9978	19844	19133	20672	19599	19995	18968	19571	19683.1	567.848		98.9978	15709	15425	17258	14324
358351	99.5419	22774	24285	23089	22368	23981	24185	27203	23983.6	1600.5		99.5419	25506	38986	54459	55998	54593	30673	46540	43822.1	12359.6		99.5419	9227	9142	8581	8973	8912	10356	8346	9076.71	643.038		99.5419	19700	19584	20300	19676	19538	19615	19288	19671.6	308.65		99.5419	15875	15503	17203	14696
360309	100.086	23023	23185	23104	23113	24385	23764	27078	23950.3	1464.53		100.086	26507	39993	55411	57227	53200	30212	44883	43919	12265.9		100.086	9163	9107	8581	8961	8882	10388	8325	9058.14	656.7		100.086	19241	19049	19978	19198	19504	19674	19170	19402	332.198		100.086	15998	15667	17546	14776
362267	100.63	22522	22809	22537	22562	23629	23940	27015	23573.4	1621.16		100.63	26264	40202	53310	56380	53874	29677	44009	43388	12034.3		100.63	9116	9007	8658	9016	8750	10017	8171	8962.14	563.43		100.63	19338	19229	20134	18853	19119	19364	19185	19317.4	397.871		100.63	15822	15342	16738	14493
364225	101.174	22596	23316	22378	21996	24127	23862	27108	23626.1	1722.52		101.174	27143	40752	53912	56602	53079	30203	45733	43917.7	11743.8		101.174	9161	9010	8537	8976	8802	10307	8212	9000.71	659.464		101.174	19107	18850	20087	19466	19917	18438	19022	19269.6	588.955		101.174	15838	15776	17605	14890
366184	101.718	22934	23538	22928	22642	23746	23734	26974	23785.1	1471.96		101.718	26377	39972	55410	56245	54486	30175	45382	44006.7	12314.8		101.718	9075	9014	8561	9032	8645	10314	8254	8985	659.182		101.718	19685	18977	20357	19052	18934	18472	19221	19242.6	610.191		101.718	15952	15766	17416	14836
368142	102.262	22456	23234	21983	21755	24286	23461	26493	23381.1	1632.25		102.262	26042	39662	53987	57062	54376	30233	45354	43816.6	12318.4		102.262	9186	9017	8435	8883	8509	10317	8081	8918.29	723.555		102.262	19373	18964	19901	18805	19192	18425	18949	19087	466.79		102.262	16089	15751	17651	14649
370100	102.806	22968	23095	22467	22702	23344	22889	26471	23419.4	1374.17		102.806	26672	41723	55519	58083	54529	30650	44992	44595.4	12410		102.806	9204	9038	8684	8891	8708	10274	8283	9011.71	629.32		102.806	19263	18764	19766	19231	19728	18271	18872	19127.9	536.712		102.806	16097	15467	17491	15029
372058	103.349	22570	22669	22052	21803	23303	23271	26275	23134.7	1493.87		103.349	26230	40999	54505	57074	53864	30624	44642	43991.1	12129.1		103.349	8995	8994	8358	8881	8283	10213	8080	8829.14	713.431		103.349	19276	18640	19755	19041	19387	18702	18704	19072.1	421.75		103.349	16106	15768	17770	14914
374017	103.894	22706	22518	22590	22233	23979	23526	25884	23348	1276.71		103.894	26695	41353	55631	58886	55607	30943	45590	44957.9	12679.7		103.894	9166	8952	8613	8965	8651	10252	8233	8976	639.585		103.894	19407	19018	20091	19167	19472	19076	19130	19337.3	372.664		103.894	16026	15867	17598	14927
375975	104.438	22646	23226	22064	21991	23516	23503	26121	23295.3	1397.62		104.438	26898	41305	54745	59228	55926	30727	45538	44909.6	12662.7		104.438	9133	8647	8568	8814	8810	10203	7953	8875.43	687.315		104.438	19409	18488	19781	18719	19531	18141	18671	18962.9	610.57		104.438	16211	15741	17812	15162
377933	104.981	22916	23365	22072	22615	23838	23184	26346	23476.6	1383.94		104.981	27382	42622	56774	57888	55994	31324	47173	45593.9	12456.1		104.981	9273	8708	8267	8873	8641	10126	8261	8878.43	652.257		104.981	19555	18908	19654	18861	19923	18664	18960	19217.9	482.652		104.981	16176	15952	17698	15248
379891	105.525	22485	22708	21861	21594	22768	23083	26466	22995	1617.53		105.525	27106	40575	54380	58009	55167	31424	45241	44557.4	12133.7		105.525	9073	8975	8578	8798	8682	10043	8075	8889.14	603.243		105.525	18920	19171	19846	19083	19285	18772	19028	19157.9	345.882		105.525	16222	15292	17506	15417
381849	106.069	22376	23126	21664	21670	23639	23177	25924	23082.3	1466.35		106.069	27278	42691	56507	58530	55441	31472	46592	45501.6	12434.3		106.069	9035	8577	8523	8880	8585	9995	8055	8807.14	607.865		106.069	19156	19105	19619	18855	19275	18574	18831	19059.3	341.713		106.069	16100	15858	17802	15290
383808	106.613	22389	22746	21975	21231	23270	23233	26402	23035.1	1648.74		106.613	26949	40901	55137	60341	56698	31710	45982	45388.3	12871.9		106.613	9101	8239	8526	8893	8840	10014	7991	8800.57	660.672		106.613	19047	18527	19754	18671	19478	18504	18576	18936.7	504.8		106.613	16155	15783	17873	15548
385766	107.157	22546	22870	22489	22376	23591	23173	26340	23340.7	1390.19		107.157	28115	41871	56817	58270	56362	31704	47409	45792.6	12368.7		107.157	9228	8948	8322	8803	8730	9981	7944	8850.86	651.648		107.157	19332	18925	19623	18749	19790	18839	18528	19112.3	474.61		107.157	16181	16090	17564	15236
387724	107.701	22224	22863	23171	22456	23515	23259	26745	23461.9	1517.14		107.701	28705	42054	56352	59251	56137	32340	46790	45947	12161.4		107.701	9161	8943	8231	8933	8679	9898	8015	8837.14	621.696		107.701	18953	18702	19609	19189	19338	19212	18870	19124.7	306.819		107.701	16394	15837	17860	15365
389682	108.245	22317	22431	21899	21440	22860	23392	26491	22975.7	1672.93		108.245	28798	42139	57110	59354	55761	32006	47040	46029.7	12279.8		108.245	9289	8990	8394	8774	8776	10023	8060	8900.86	634.223		108.245	18691	18178	19535	19071	19167	19486	18551	18954.1	502.228		108.245	16063	16177	17944	15393
391640	108.789	22175	22869	22650	21245	23242	23465	26851	23213.9	1764.71		108.789	28286	40937	56356	59465	56682	32506	47308	45934.3	12422.1		108.789	9080	8834	8390	8858	8696	9940	8102	8842.86	582.492		108.789	18670	18401	19534	18804	19026	19485	18836	18965.1	417.446		108.789	16016	16145	17526	15205
393598	109.333	22305	23096	21636	21879	23047	23717	26467	23163.9	1630.84		109.333	27792	40473	56321	57955	54776	32433	46150	45128.6	12023		109.333	9141	8776	8371	8727	8607	9889	7927	8776.86	617.492		109.333	18514	18836	19403	18960	19345	19122	18679	18979.9	331.967		109.333	15869	15725	17627	14932
395556	109.877	22328	22667	21386	21074	22667	23547	26642	22901.6	1847.67		109.877	28847	41540	57418	58758	54917	32630	46529	45805.6	12010.7		109.877	8961	8798	8355	8840	8851	9823	7788	8773.71	618.329		109.877	18799	18524	19256	18692	19214	19669	19144	19042.6	393.443		109.877	15951	15895	17748	15181
397515	110.421	22269	22760	21961	22238	22881	23418	26537	23152	1570.01		110.421	29166	41058	56490	59981	54866	32600	45854	45716.4	12048.1		110.421	9091	8895	8335	8690	8663	9871	7780	8760.71	647.744		110.421	18654	18631	19326	18329	19303	19286	18823	18907.4	399.446		110.421	16000	16003	17370	15391
399473	110.965	22253	22556	21576	22329	23676	23326	26490	23172.3	1621.15		110.965	29401	42094	59162	60849	55711	32717	47939	46839	12610.1		110.965	9119	9032	8374	8744	8798	9858	7919	8834.86	609.265		110.965	19163	18807	19218	18776	19200	19269	18503	18990.9	294.478		110.965	16777	16221	18291	15592
401431	111.509	22347	23032	22935	21131	22630	23579	26466	23160	1644.73		111.509	29307	42244	58205	60528	56251	33143	48423	46871.6	12407.8		111.509	9129	8442	8375	8839	8744	10003	7955	8783.86	655.883		111.509	18934	18555	19032	18759	19674	19494	18595	19006.1	432.735		111.509	16380	15964	17954	15489
403389	112.052	22048	22605	22353	21035	22821	23478	26615	22993.6	1764.02		112.052	29397	42187	57416	59073	57023	33232	46744	46438.9	12077.3		112.052	9046	8961	8332	8911	8828	9898	7724	8814.29	668.396		112.052	18463	18830	19088	18750	19297	19571	18438	18919.6	422.754		112.052	16139	16056	18360	15401
405348	112.597	22191	22745	21802	20582	22280	23464	26547	22801.6	1872.64		112.597	29670	42523	57888	59911	56075	33036	48061	46737.7	12135.4		112.597	9061	8952	8331	8750	8710	9949	7762	8787.86	673.102		112.597	18735	18672	19440	18739	18842	19435	18580	18920.4	361.893		112.597	16253	15854	17689	15236
407306	113.141	22010	22564	21678	21855	22673	23331	26294	22915	1594.01		113.141	29201	42805	57653	60768	56774	33498	48808	47072.4	12372.8		113.141	9064	8247	8434	8784	8588	9882	7997	8713.71	621.568		113.141	18652	18635	19739	19145	18825	19463	18457	18988	476.149		113.141	16176	15894	17761	15379
409264	113.684	22122	23057	21759	21954	22988	23504	25925	23044.1	1426.21		113.684	30317	43292	58478	60832	58444	33370	49051	47683.4	12468.8		113.684	9000	8932	8280	8784	8623	9988	8002	8801.29	633.449		113.684	19050	18453	19467	18801	19075	19568	18533	18992.4	429.212		113.684	16266	16162	18376	15541
411222	114.228	21880	22345	21226	21351	22346	23459	25639	22606.6	1531.28		114.228	29677	44122	58547	60086	56998	33247	48552	47318.4	12272.9		114.228	9077	8892	8317	8751	8712	9884	8017	8807.14	593.916		114.228	18567	18693	19341	18633	18804	18779	18697	18787.7	257.008		114.228	16383	15848	18097	15451
413181	114.772	22056	22539	22397	21499	23515	23212	25969	23026.7	1462.9		114.772	29306	43153	58946	60274	59503	33567	49578	47761	12820.2		114.772	8891	8123	8171	8752	8656	9872	7857	8617.43	669.626		114.772	18856	18718	19336	18971	18597	18576	18388	18777.4	311.972		114.772	16486	16464	18337	15575
415139	115.316	21728	23042	21892	21564	23012	23361	26310	22987	1632.73		115.316	30888	44559	60392	62463	59527	34632	49809	48895.7	12758.2		115.316	9092	9030	8272	8882	8701	9702	7973	8807.43	567.248		115.316	18145	18844	19538	19495	19447	19172	18826	19066.7	503.048		115.316	16712	16417	18229	15867
417097	115.86	22067	23079	22361	21970	23225	22577	25815	23013.4	1322.78		115.86	29219	44267	59740	61368	58726	34533	50573	48346.6	12815.2		115.86	9035	8782	8292	8627	8667	9879	7838	8731.43	634.823		115.86	18906	18907	19886	18900	19305	18993	18421	19045.4	452.097		115.86	16638	16283	18203	16124
419055	116.404	22045	23174	21301	22308	23209	23102	26033	23024.6	1503.15		116.404	30036	43808	60374	61106	60007	34504	50694	48647	12882.8		116.404	9049	9001	8429	8664	8745	9983	7940	8830.14	631.703		116.404	18871	19106	19957	19171	19133	18857	19129	19174.9	368.266		116.404	16683	16106	18061	15569
421013	116.948	22075	22832	21332	20894	23181	22770	26182	22752.3	1726.39		116.948	29168	44194	58965	63165	58983	34492	49996	48423.3	13071.3		116.948	9060	9009	8395	8696	8645	10003	7803	8801.57	677.169		116.948	18678	18929	19764	18802	19389	18586	18506	18950.6	462.11		116.948	16611	16621	18346	16055
422971	117.492	21763	23002	21080	21959	23446	22818	26119	22883.9	1641.44		117.492	30055	43369	58896	60434	58752	34318	49219	47863.3	12389.2		117.492	8958	8890	8186	8622	8609	10023	7986	8753.43	660.98		117.492	18492	18715	19592	18739	19076	18515	18263	18770.3	442.09		117.492	16596	16468	18246	15491
424930	118.036	21960	22639	21192	21283	23171	22931	25821	22713.9	1573.1		118.036	30336	42412	59755	62246	59596	34292	49806	48349	12968.9		118.036	9002	8947	8232	8679	8448	9915	7871	8727.71	657.428		118.036	18788	18659	19751	18589	18562	18770	18333	18778.9	454.872		118.036	16634	16292	18245	15394
426888	118.58	21776	23166	20998	21524	22992	22974	25629	22722.7	1532.24		118.58	30418	42849	60072	60810	59805	34315	48908	48168.1	12732.8		118.58	8963	8936	8332	8515	8690	9907	7769	8730.29	659.773		118.58	18634	18357	19646	18821	19416	18625	18065	18794.9	561.261		118.58	16718	16518	18065	16003
428846	119.124	21754	22996	22018	22194	23451	23084	25825	23046	1374.94		119.124	30569	45511	61200	64937	59407	35190	50080	49556.3	13245.9		119.124	8956	8787	8478	8755	8825	9972	7844	8802.43	634.865		119.124	19106	18776	19840	19476	19193	18862	18572	19117.9	435.092		119.124	16785	16368	18528	15615
430804	119.668	21888	23328	20773	21486	23903	23103	25736	22888.1	1674.31		119.668	31060	45264	61386	62839	61041	35007	51421	49716.9	13062.6		119.668	8983	8949	8296	8749	8699	10116	7863	8807.86	699.035		119.668	18822	18932	19816	19339	19433	18937	18736	19145	393.926		119.668	16947	16662	18604	15737
432762	120.212	22170	22713	21057	21815	23442	23171	25558	22846.6	1446.49		120.212	31244	45800	61115	63530	60714	35308	51077	49826.9	12959.1		120.212	8777	8771	8277	8763	8719	10039	7784	8732.86	685.401		120.212	18582	18528	19858	19104	19012	18812	18412	18901.1	492.834		120.212	16857	16877	18539	15554
434720	120.756	21612	22256	20841	21455	22948	22890	25373	22482.1	1488.68		120.756	31303	43616	59791	61869	59633	34743	49931	48698	12521.8		120.756	9141	8949	8117	8533	8532	9913	7863	8721.14	685.723		120.756	18449	18617	19659	18653	18477	18717	18277	18692.7	450.991		120.756	16822	16459	18510	15839
436679	121.3	21594	22020	21140	21286	23033	23066	25613	22536	1563.16		121.3	31660	45051	59605	62131	59883	34991	50768	49155.6	12374.8		121.3	8943	8701	8171	8677	8676	9906	7835	8701.29	650.979		121.3	18288	18376	19262	18701	19059	18824	18564	18724.9	353.316		121.3	16447	16273	18365	15551
438637	121.844	21805	23102	22303	22257	22815	24011	25948	23177.3	1414.41		121.844	32642	44849	63806	66762	62653	36140	52541	51341.9	13817		121.844	8678	8817	8578	8682	9043	9954	7886	8805.43	619.722		121.844	18980	18426	19816	19631	19905	18774	18768	19185.7	588.273		121.844	17437	16817	19248	16375
440595	122.388	21966	23178	22360	21312	22536	23663	25863	22982.6	1483.76		122.388	32237	45384	61389	62603	61235	36031	50198	49868.1	12560.9		122.388	8759	8658	8393	8622	8861	9882	7944	8731.29	590.665		122.388	18784	19083	19674	18990	18860	19141	18381	18987.6	393.591		122.388	17072	16709	19063	16061
442553	122.931	21779	23321	22588	21406	22930	23112	25715	22978.7	1395.82		122.931	32639	45183	62270	63436	61614	36282	51812	50462.3	12783.7		122.931	8789	8907	8403	8775	8570	9851	7985	8754.29	574.007		122.931	18823	19045	19720	19157	19413	19288	18265	19101.6	465.103		122.931	17225	16909	18878	16276
444512	123.476	22123	22588	22289	21817	22811	23241	26646	23073.6	1642.82		123.476	32770	45142	62786	63429	61233	36101	52213	50524.9	12823.3		123.476	8842	9018	8394	8619	8672	9873	7821	8748.43	626.421		123.476	18801	18609	19505	18688	18742	18940	18344	18804.1	359.822		123.476	17308	16881	19298	16341
446470	124.019	21783	22605	22607	21759	23307	23035	26415	23073	1583.88		124.019	33399	45705	61586	64981	61786	36197	51639	50756.1	12785.6		124.019	8868	8949	8444	8855	8754	9911	7895	8810.86	607.073		124.019	18576	18457	19540	18996	19062	18751	18177	18794.1	449.588		124.019	17328	16996	18843	16469
448428	124.563	22076	23012	22366	21165	23210	22851	26038	22959.7	1522.47		124.563	33090	46169	62578	63970	62148	35590	51724	50752.7	12962.9		124.563	8967	8688	8176	8738	8643	9769	7990	8710.14	576.894		124.563	18803	18992	19894	18862	18768	18985	18405	18958.4	457.007		124.563	17574	17276	19350	16470
450386	125.107	21737	22143	21503	20755	22543	22524	25498	22386.1	1508.22		125.107	33187	45404	61536	64698	61202	35473	51124	50374.9	12843.3		125.107	8762	8844	8100	8647	8581	9917	7783	8662	672.485		125.107	18244	18285	19508	18421	18896	18786	18256	18628	468.602		125.107	17078	17090	18927	16338
452344	125.651	21813	22261	21702	21159	22406	22611	25398	22478.6	1377.23		125.651	33308	46899	62758	64787	62693	36038	50390	50981.9	13032.7		125.651	9006	8900	8133	8486	8858	9750	7873	8715.14	620.579		125.651	18951	18587	19567	18882	18904	18074	18624	18798.4	453.143		125.651	17534	17191	19233	16440
454303	126.195	21724	22259	22075	21203	22555	22615	25395	22546.6	1348.16		126.195	33091	45138	61305	64513	62468	36234	52300	50721.3	12874.9		126.195	8957	8941	8174	8685	8638	9826	7937	8736.86	611.748		126.195	18511	18686	19193	18764	18733	18571	17914	18624.6	382.701		126.195	16825	16897	18123	15799
456261	126.739	21595	22028	21167	21470	22274	22995	26028	22508.1	1664.43		126.739	33708	47165	61649	63752	62137	36114	51983	50929.7	12491.9		126.739	8747	8666	8100	8596	8747	9984	7730	8652.86	701.236		126.739	18549	18229	19080	18459	18795	18751	18291	18593.4	301.808		126.739	17387	16995	19121	16457
458219	127.283	21736	22637	21194	21571	23309	23225	25958	22804.3	1615.6		127.283	34054	47372	63456	64468	63596	36424	52361	51675.9	12952.7		127.283	8977	8758	8401	8767	8559	9872	8060	8770.57	568.944		127.283	18767	18771	19608	18488	19200	18508	18496	18834	424.603		127.283	17764	17161	19485	16629
460177	127.827	21867	22448	22628	21110	22498	23061	25690	22757.4	1436.36		127.827	33882	47082	63334	64383	62689	36635	53179	51597.7	12811.7		127.827	8857	8635	7968	8586	8664	9889	7874	8639	664.447		127.827	18218	18696	19705	18451	18854	18514	18316	18679.1	501.18		127.827	17442	17203	19143	16384
462135	128.371	21575	22759	21095	22079	22325	23356	25350	22648.4	1402.71		128.371	33547	46014	62994	65534	62715	36161	52027	51284.6	13181.3		128.371	8814	8050	8206	8578	8696	9884	7719	8563.86	698.678		128.371	18454	18898	19433	18385	18474	18700	18118	18637.4	427.907		128.371	17565	17382	19243	16515
464094	128.915	21660	22497	21036	21468	23100	23066	25432	22608.4	1478.1		128.915	34535	48363	64049	64854	62947	36678	53177	52086.1	12810.1		128.915	8896	8912	8121	8691	8729	10003	7804	8736.57	696.513		128.915	18920	18860	19722	18912	18588	18777	18305	18869.1	435.442		128.915	17590	17094	19019	16405
466052	129.459	21513	22898	22294	21651	22907	23064	25224	22793	1238.2		129.459	34019	47585	63145	65280	62676	37055	52805	51795	12787.1		129.459	8804	8953	8064	8625	8639	9848	7715	8664	679.181		129.459	18841	18701	19431	18700	18784	18475	18262	18742	363.185		129.459	17854	17286	19214	16709
468010	130.003	21500	22114	22402	20675	22451	22974	25107	22460.4	1384.55		130.003	34219	45860	62803	66284	62702	36687	52211	51538	13052.3		130.003	8811	8908	8043	8621	8694	9790	7788	8665	646.114		130.003	18148	18525	19291	18339	18856	18621	18530	18615.7	370.738		130.003	17572	17203	19407	16454
469968	130.547	21521	22491	20993	21497	22484	23282	25637	22557.9	1563.37		130.547	34321	48470	64124	65359	63403	37483	53353	52359	12859.3		130.547	8940	8948	8224	8741	8737	9814	7873	8753.86	612.828		130.547	18735	18397	19256	18752	18744	18267	18673	18689.1	314.696		130.547	17978	17396	19685	16689
471926	131.091	21446	22511	22088	21121	23444	23259	25271	22734.3	1410.9		131.091	35619	47607	63343	65739	62494	37041	52004	51978.1	12509.7		131.091	8922	8903	8146	8643	8597	9911	7821	8706.14	664.601		131.091	18684	18452	19467	18648	18832	17961	18568	18658.9	451.271		131.091	17916	17259	19404	16768
473884	131.634	21498	21189	21561	21075	22335	23322	24950	22275.7	1413.53		131.634	35062	47154	62882	65023	62560	37001	51818	51642.9	12476.8		131.634	8919	8841	8391	8581	8553	9849	7725	8694.14	641.571		131.634	18116	18384	19529	18431	18587	18588	18267	18557.4	460.259		131.634	17674	16955	19590	16615
475842	132.178	21340	21913	22212	21567	22586	23946	25165	22675.6	1392.14		132.178	35624	46745	62390	65874	62054	37787	52600	51867.7	12244.4		132.178	8934	8793	8289	8581	8725	9810	7833	8709.29	609.685		132.178	18201	18167	19226	18329	18621	18807	18659	18572.9	377.187		132.178	17376	17006	19440	16614
477801	132.722	21313	22664	21592	21295	22128	22786	25393	22453	1431		132.722	36417	46935	63456	65705	63459	37362	52528	52266	12469.4		132.722	8927	8722	8149	8509	8824	9611	7562	8614.86	643.129		132.722	18383	18202	19230	18578	19201	18507	18071	18596	456.884		132.722	17571	16983	19539	16507
479759	133.266	21486	21944	20988	20276	22231	23130	25016	22153	1555.97		133.266	35489	45865	62163	65165	62818	37366	52937	51686.1	12370.8		133.266	8925	8715	7961	8545	8707	9763	7610	8603.71	692.124		133.266	18166	18212	18686	17927	18964	18655	18191	18400.1	370.231		133.266	17445	16899	18967	16859
481717	133.81	21419	22627	21184	20469	22153	22874	25336	22294.6	1583.73		133.81	37313	47794	63420		62569	37749	52865	50285	11504		133.81	8937	8898	8188	8682	8921	9791	7709	8732.29	654.694		133.81	18314	18208	18687	18370	18691	18610	18451	18475.9	190.889		133.81	18292	17420	19733	16945
483676	134.354	21567	21631	22209	21398	21858	22617	25408	22384	1397.19		134.354	36558	46880	64036	66668	63156	37746	53856	52700	12598.5		134.354	9084	8835	8143	8618	8694	9809	7446	8661.29	738.76		134.354	18343	18185	18857	17955	18850	18693	18494	18482.4	343.019		134.354	18128	17448	19276	17191
485634	134.898	21473	22632	21113	20446	22356	22753	25580	22336.1	1663.23		134.898	36667	46759	65059		64779	38058	53249	50761.8	12515.2		134.898	9070	8885	8103	8654	8581	9811	7585	8669.86	708.872		134.898	18327	18367	18937	18646	18983	17912	18821	18570.4	388.856		134.898	18422	17595	19481	17674
487592	135.442	21480	22766	20890	22031	21870	22545	25436	22431.1	1466.8		135.442	36644	48125	64585		65139	38546	54568	51267.8	12379.2		135.442	8921	8808	7963	8601	8843	9821	7514	8638.71	738.339		135.442	18184	18241	18894	18334	18756	18426	18293	18446.9	271.975		135.442	18211	17377	19340	17019
489550	135.986	21013	22156	21043	20287	22142	22656	25563	22122.9	1726.68		135.986	36591	47737	64318		62859	38340	53953	50633	11869.8		135.986	8998	8823	7938	8570	8765	9704	7612	8630	690.792		135.986	18094	18117	18636	18174	18917	18515	18416	18409.9	305.665		135.986	17883	17413	19523	17305
491508	136.53	21189	22556	21003	21488	22438	22379	25553	22372.3	1539.05		136.53	37064	48128	65871		65174	38317	54586	51523.3	12622.1		136.53	8874	8026	8235	8457	8837	9789	7693	8558.71	687.851		136.53	18264	18527	19056	18162	18696	18729	17950	18483.4	381.06		136.53	18284	17570	19432	17160
493467	137.074	21038	22065	20745	20898	22480	22414	25005	22092.1	1477.13		137.074	37248	49937	65656	66007	64085	38365	54995	53756.1	12409		137.074	8937	8892	8139	8413	8706	9714	7553	8622	682.077		137.074	18266	18297	19298	18595	18385	18756	18130	18532.4	397.931		137.074	18223	17593	19440	16810
495425	137.618	21245	22284	20855	21303	22698	22314	25062	22251.6	1412.22		137.618	37704	46738	64079	65452	65352	38683	54760	53252.6	12323.3		137.618	8873	8805	8129	8572	8664	9737	7453	8604.71	701.367		137.618	18131	17923	19002	18344	18467	18665	18277	18401.3	354.791		137.618	18074	16739	19657	16599
497383	138.162	21332	23116	20835	21338	22177	22754	25401	22421.9	1549.63		138.162	37227	48310	65285		65174	39549	55379	51820.7	12232.4		138.162	8771	8798	8244	8364	8635	9615	7711	8591.14	587.665		138.162	18251	18493	18929	18750	18461	18765	18455	18586.3	234.608		138.162	18284	17110	18967	17043
499341	138.706	20862	21687	20813	20234	22445	22645	25111	21971	1643.53		138.706	37328	49217	63947		64491	38399	53587	51161.5	11874.8		138.706	8708	8762	7980	8421	8560	9679	7447	8508.14	694.086		138.706	18727	18349	19004	17827	18686	18200	18132	18417.9	407.035		138.706	18444	17522	19707	16826
501299	139.25	21105	22822	20524	20807	22411	22384	25222	22182.1	1609.55		139.25	36818	48485	64750		64467	38627	55463	51435	12245.4		139.25	8873	8715	7963	8433	8437	9663	7577	8523	668.702		139.25	18236	18156	19113	18361	18802	18237	18096	18428.7	381.038		139.25	18217	17212	19567	17014
503257	139.794	20819	22638	20831	20972	22559	22283	25748	22264.3	1740.51		139.794	37021	47440	64869		65116	38840	54775	51343.5	12337.8		139.794	8739	8717	7965	8313	8632	9626	7682	8524.86	629.219		139.794	18041	18199	19100	18340	18966	18313	17743	18386	486.67		139.794	18326	17668	19619	16809
505216	140.338	21215	22871	20548	21215	22637	22347	25482	22330.7	1632.19		140.338	37335	48139	64716		66015	39204	56394	51967.2	12418.7		140.338	8764	8818	8179	8381	8597	9552	7671	8566	586.072		140.338	17955	18646	18730	18475	18515	18599	18073	18427.6	296.507		140.338	18371	17602	19312	17219
507174	140.882	21147	21944	20823	21015	22759	22397	25196	22183	1516.57		140.882	37977	48198	65184	66883	66084	39056	55251	54090.4	12598.3		140.882	8773	8837	8064	8508	8610	9700	7586	8582.57	660.559		140.882	18416	18227	18817	18200	18678	18402	18148	18412.6	252.903		140.882	18304	17125	19459	16902
509132	141.426	20997	22536	21316	20646	22555	22500	25045	22227.9	1475.41		141.426	37687	49201	65595		65580	39455	56072	52265	12292.1		141.426	8882	8677	7955	8472	8691	9741	7637	8579.29	677.297		141.426	18326	18021	18910	18600	18783	18218	18222	18440	329.017		141.426	18694	17840	19571	17736
511090	141.969	21290	22146	20589	20471	21590	22208	24672	21852.3	1417.3		141.969	37896	49242	66560	66887	65938	39169	55752	54492	12712.6		141.969	8760	8729	8199	8462	8684	9745	7597	8596.57	651.421		141.969	18328	18608	19063	18843	18181	18562	18148	18533.3	340.984		141.969	18626	17949	19769	17028
513048	142.513	20934	22755	20668	21469	22554	22448	25460	22326.9	1606.96		142.513	37859	49740	66748			40252	56649	50249.6	11904.7		142.513	8761	8752	8345	8413	8774	9714	7789	8649.71	586.048		142.513	18508	18250	19373	18927	18878	18781	18352	18724.1	387.103		142.513	18639	17781	20022	16971
515006	143.057	20799	22698	20786	19878	22040	22101	24652	21850.6	1570.29		143.057	38043	49627	65666	66588	64511	39613	55107	54165	12157.3		143.057	8816	8709	8239	8375	8553	9643	7514	8549.86	644.378		143.057	17920	18491	19225	18467	18585	18537	17877	18443.1	454.109		143.057	18412	17212	19992	17150
516965	143.601	20985	21788	20293	20963	21941	22294	24642	21843.7	1412.06		143.601	39767	47376	65509		65555	39394	56012	52268.8	11931.7		143.601	8761	8684	7909	8512	8633	9548	7599	8520.86	629.305		143.601	18003	18365	19081	18032	18753	18643	17976	18407.6	432.252		143.601	18347	17463	20073	17304
518923	144.145	20970	21744	20605	21035	22181	21932	24322	21827	1239.84		144.145	39426	49512	66384		66158	39576	55214	52711.7	12110.3		144.145	8843	8702	8105	8222	8642	9594	7465	8510.43	668.235		144.145	18158	17918	19113	18467	18581	18647	17807	18384.4	455.973		144.145	18643	17782	19608	17154
520881	144.689	20952	21958	21280	20622	21907	21972	24439	21875.7	1249.49		144.689	39445	48437	65827		64782	39729	55722	52323.7	11736.2		144.689	8652	8664	8066	8404	8569	9529	7531	8487.86	612.25		144.689	18041	17721	18598	18292	18694	18683	17850	18268.4	405.922		144.689	18131	16970	19686	17205
522840	145.233	20648	20843	20775	21058	21382	21502	25144	21621.7	1584.69		145.233	39614	47357	64188		64540	39951	55683	51888.8	11308.7		145.233	8640	8383	7930	8191	8299	9490	7404	8333.86	643.19		145.233	17617	17679	18430	17418	18307	18641	18097	18027	462.383		145.233	17832	17105	19093	17782
524798	145.777	20760	21821	20701	19762	21749	21723	24824	21620	1600.5		145.777	38387	48235	64120		64994	39614	55852	51867	11690.8		145.777	8654	8106	7884	8273	8404	9580	7424	8332.14	676.523		145.777	17946	17449	18103	17719	18241	18654	18019	18018.7	382.926		145.777	18091	17095	19438	17096
526756	146.321	21055	21684	21179	20342	21935	22555	25394	22020.6	1645.42		146.321	39882	49029	66170		65818	40008	55666	52762.2	11842		146.321	8679	8687	7979	8439	8603	9559	7469	8487.86	650.153		146.321	18154	17702	18260	17784	18403	18556	18340	18171.3	318.473		146.321	18230	17458	19503	17415
528714	146.865	20960	21599	21189	21364	22199	22316	24625	22036	1246.7		146.865	39983	48982	66557		66486	40453	56100	53093.5	11985.3		146.865	8817	8612	7784	8370	8733	9599	7658	8510.43	659.909		146.865	18239	18179	18703	17991	18604	18350	18166	18318.9	253.849		146.865	18447	17844	19548	17242
530672	147.409	20929	21729	20583	21134	21401	22326	24831	21847.6	1431.51		147.409	39857	50614	66673		66102	40423	56058	53287.8	11866.6		147.409	8428	8605	8149	8395	8555	9579	7534	8463.57	611.224		147.409	18014	17896	18643	17789	18135	18296	17418	18027.3	389.088		147.409	18724	17949	19457	17461
532630	147.953	20618	22248	20720	20814	22256	22253	24988	21985.3	1531.48		147.953	39641	50395	66619			40529	57016	50840	11391.4		147.953	8728	8627	7717	8324	8500	9578	7735	8458.43	638.669		147.953	18103	18174	18933	18551	18128	18294	17897	18297.1	344.08		147.953	18654	17629	19832	17209
534589	148.497	20711	21454	20401	20007	22045	22513	24820	21707.3	1638.41		148.497	39881	48100	65222			40263	56470	49987.2	10890.2		148.497	8748	8497	7634	8469	8482	9585	7439	8407.71	713.686		148.497	17879	18136	18785	18159	18074	18380	17648	18151.6	362.309		148.497	17979	17504	19368	16752
536547	149.041	20938	21910	21177	20579	22063	22749	24990	22058	1489.63		149.041	40360	50358	66702			40318	56237	50795	11197.1		149.041	8580	8725	7900	8463	8553	9566	7645	8490.29	617.512		149.041	17746	18127	19011	18486	18262	17653	17576	18123	516.702		149.041	18519	17597	19944	17508
538505	149.585	20649	22629	21638	20487	22362	22518	24993	22182.3	1514.7		149.585	39631	51889	66723			40407	56848	51099.6	11441.4		149.585	8618	8712	7990	8442	8140	9639	7643	8454.86	641.539		149.585	18489	18270	18957	18006	17744	18494	18017	18282.4	404.023		149.585	18775	17967	20280	17222
540463	150.129	20869	21431	20457	20630	22376	22530	25004	21899.6	1593.55		150.129	40573	51841	66663			40717	56626	51284	11087.7		150.129	8597	8757	8001	8355	8478	9635	7569	8484.57	645.405		150.129	18509	18324	18868	18291	18694	18219	17743	18378.3	364.259		150.129	19013	17963	20029	17322
542421	150.673	20574	22126	20464	20251	22509	22329	24589	21834.6	1546.3		150.673	40019	51535	67050			40383	57411	51279.6	11531.5		150.673	8657	8546	7830	8375	8113	9542	7609	8381.71	635.448		150.673	18098	18531	18973	18448	18214	18216	17497	18282.4	452.05		150.673	18661	17970	19569	17400
544379	151.216	20893	21798	20326	20617	21691	21599	25089	21716.1	1592.45		151.216	41509	51252				40230	56782	47443.2	7936.52		151.216	8770	8744	8005	8396	8490	9619	7379	8486.14	694.722		151.216	18319	18329	18949	18185	18618	17520	17943	18266.1	459.089		151.216	18882	17942	19425	18014
546338	151.761	20366	21610	20105	20399	21336	21830	24519	21452.1	1510.54		151.761	42005	51934	65779			39838	56087	51128.6	10613.5		151.761	8528	8507	7758	8329	8435	9591	7654	8400.29	635.251		151.761	18489	17480	18657	17802	18404	17610	17556	17999.7	498.803		151.761	18751	18014	19880	17133
548296	152.304	20645	21608	20250	20356	22254	22429	24579	21731.6	1535.71		152.304	40835	51301				40451	56505	47273	7946.53		152.304	8554	8658	7851	8229	8563	9695	7557	8443.86	685.772		152.304	18426	17701	19078	17786	18100	17338	17601	18004.3	589.643		152.304	18747	17923	20122	17221
550254	152.848	20681	22198	20480	20638	22494	22985	25026	22071.7	1647.19		152.848	42123	52184				41188	57839	48333.5	8058.32		152.848	8607	8482	7709	8232	8484	9632	7772	8416.86	641.944		152.848	18404	18244	19344	18620	18687	17769	17811	18411.3	546.267		152.848	19121	18305	20040	17383
552212	153.392	20614	21550	20740	20542	21817	22827	24367	21779.6	1403.38		153.392	40990	52073	66870			40911	56269	51422.6	10975.7		153.392	8484	8536	7967	8228	8414	9534	7606	8395.57	599.872		153.392	18129	17878	18901	18110	18528	17735	17908	18169.9	410.475		153.392	18566	18060	20157	17021
554170	153.936	20679	21872	20424	20561	22425	23137	24716	21973.4	1589.6		153.936	42413	52049	67151			41098	58256	52193.4	10946.1		153.936	8606	8551	7958	8318	8428	9588	7431	8411.43	660.492		153.936	18343	18364	19055	18264	18636	18030	17833	18360.7	399.03		153.936	18901	18146	19735	17572
556128	154.48	20716	21727	20860	20257	21510	22751	24179	21714.3	1356.56		154.48	42154	51032				41591	55900	47669.2	6986.09		154.48	8528	8509	7891	8208	8346	9366	7497	8335	583.969		154.48	17851	18032	19036	18383	18092	18012	17544	18135.7	470.961		154.48	18658	17601	19755	17086
558087	155.024	20382	21709	20128	20652	21731	22484	24588	21667.7	1541.4		155.024	41775	51413				41369	56643	47800	7503.57		155.024	8651	8589	7861	8320	8399	9373	7448	8377.29	611.701		155.024	18302	18081	18819	18006	17706	18095	17671	18097.1	388.632		155.024	18768	17635	19778	17232
560045	155.568	20633	21920	20162	19764	21716	22229	24108	21504.6	1478.27		155.568	41763	51797				41397	57024	47995.2	7710.37		155.568	8599	8573	7758	8280	8481	9450	7397	8362.57	658.452		155.568	18136	18011	19152	18285	18684	17307	17777	18193.1	600.507		155.568	18951	18037	19892	17449
562004	156.112	20271	21481	20529	20340	22246	22140	24061	21581.1	1371.01		156.112	42832	49833				40862	56611	47534.5	7171.74		156.112	8418	8531	7632	8146	8302	9436	7581	8292.29	625.069		156.112	17750	17587	18692	17776	18090	18188	17258	17905.9	464.413		156.112	18377	17756	19730	17319
563962	156.656	20344	21328	20184	20210	21646	22622	24467	21543	1572.27		156.656	42029	52472				40846	56303	47912.5	7653.77		156.656	8429	8567	7539	8129	8260	9367	7524	8259.29	635.997		156.656	17974	17773	18482	18193	18101	17965	17492	17997.1	313.903		156.656	18518	17720	19930	17378
565920	157.2	20375	21367	20161	19975	21682	22693	23878	21447.3	1443.01		157.2	42251	51728				41229	57628	48209	7859.58		157.2	8641	8608	7615	8275	8307	9452	7460	8336.86	671.347		157.2	17953	17763	18719	17760	18320	17832	17555	17986	400.045		157.2	18854	18027	19930	17498
567878	157.744	20315	21345	20087	20024	21468	22573	24223	21433.6	1535.12		157.744	43720	50653				41063	56997	48108.2	7173.51		157.744	8431	8402	7751	8188	8381	9396	7524	8296.14	598.799		157.744	17978	17654	18400	18080	18106	18076	17704	17999.7	255.352		157.744	18536	17969	20010	17379
569836	158.288	20463	20845	20414	19184	21530	21959	24448	21263.3	1661.21		158.288	44022	51202				41829	56746	48449.8	6827.44		158.288	8645	8350	7772	8308	8165	9444	7131	8259.29	716.739		158.288	17875	17413	18265	17615	17815	18274	17940	17885.3	316.077		158.288	18578	17600	19924	17777
571794	158.832	20493	21304	21109	19759	20958	22142	24464	21461.3	1512.02		158.832	42853	50885				41384	57072	48048.5	7322.98		158.832	8668	8378	7940	8150	8499	9508	7229	8338.86	698.683		158.832	17847	17404	18504	17724	17941	18016	17639	17867.9	346.565		158.832	18787	17860	19913	17222
573752	159.376	20458	20958	20349	19912	21354	22002	24498	21361.6	1546.68		159.376	43575	51192				41622	57944	48583.2	7482.66		159.376	8601	8431	7819	8275	8426	9532	7360	8349.14	675.789		159.376	17834	17416	18091	17512	18240	18370	17830	17899	357.545		159.376	18601	17753	19145	17399
575711	159.92	20679	21055	20310	20730	22356	22129	24710	21709.9	1527.81		159.92	44771	51404				41810	57940	48981.2	7194.49		159.92	8514	8530	7822	8273	8474	9485	7075	8310.43	737.368		159.92	17989	17256	18065	17356	18396	17843	17675	17797.1	402.42		159.92	18732	17873	19920	17391
577669	160.464	20199	20982	20216	20775	21780	21800	24622	21482	1530.15		160.464	43806	51019				42135	57669	48657.2	7138.25		160.464	8610	8434	7925	8248	8553	9422	7223	8345	674.046		160.464	17651	17524	18200	17582	18012	17967	17322	17751.1	313.717		160.464	18579	17603	19265	17410
579627	161.007	20461	21425	20444	20676	21684	22107	24771	21652.6	1517.57		161.007	43070	51079				42319	59238	48926.5	7935.53		161.007	8487	8436	7844	8266	8464	9377	7429	8329	605.824		161.007	17787	17373	18077	17897	17900	18070	17681	17826.4	245.224		161.007	18866	17570	19653	17619
581585	161.551	20268	21671	20686	20345	21937	22145	24136	21598.3	1355.95		161.551	44670	49781				43114	58930	49123.8	7130.86		161.551	8512	8414	7864	8255	8401	9329	7349	8303.43	608.745		161.551	17769	17427	18327	17417	17692	18267	17689	17798.3	366.643		161.551	18571	17723	19852	17801
583543	162.095	20646	22113	20423	20601	21362	21976	24528	21664.1	1431.73		162.095	43786	53123				42902	58960	49692.8	7716.92		162.095	8528	8609	7676	8344	8395	9388	7490	8347.14	628.767		162.095	17904	17941	18720	18320	18361	18483	17749	18211.1	353.091		162.095	19216	18313	19910	17678
585501	162.639	20267	21684	21193	20434	21758	22105	24436	21696.7	1388.44		162.639	44096	51485				42511	58409	49125.2	7321.16		162.639	8537	8403	7773	8182	8324	9306	7352	8268.14	614.091		162.639	17705	17426	18590	17813	18188	18610	17506	17976.9	491.138		162.639	18730	17753	20311	17837
587460	163.183	20306	21255	19868	20491	21131	21875	24060	21283.7	1394.64		163.183	43540	52056				42387	58594	49144.2	7634.22		163.183	8488	8510	7957	8141	8368	9203	7311	8282.57	580		163.183	17561	17253	18122	18025	18300	18529	17286	17868	503.969		163.183	18829	18109	20046	17291
[truncated: 93 more columns]

## Sheet: Figure 5a Supp Fig 16
Raman Shift (cm−1)	average 66–140	standard deviation 66–140	average K80A	standard deviation K80A	average E83A	standard deviation E83A	average K96A	standard deviation K96A	average K97A	standard deviation K97A	average D98A	standard deviation D98A	average K102A	standard deviation K102A
991.808	0.516548	0.0553722	0.549014	0.0461799	0.543233	0.0264647	0.54838	0.0692837	0.52567	0.0249079	0.533721	0.0430173	0.547807	0.0162688
994.109	0.633282	0.0456701	0.658169	0.0379322	0.636825	0.0253935	0.6681	0.0575864	0.663936	0.0262121	0.665422	0.0407134	0.678548	0.00981757
996.409	0.841534	0.0220552	0.857606	0.0221083	0.815244	0.0313841	0.855822	0.036872	0.888337	0.0239778	0.879931	0.0355623	0.879711	0.00916222
998.71	0.992427	0.0115069	0.987328	0.0140461	0.969531	0.0123105	0.985197	0.0148643	0.994126	0.00236101	0.987567	0.00597018	0.979521	0.00736813
1001.01	0.900647	0.0204074	0.873409	0.0169643	0.914327	0.0266767	0.960236	0.0189562	0.879811	0.0241125	0.889102	0.0139719	0.900908	0.0116585
1003.31	0.81281	0.0360413	0.809431	0.0130477	0.834478	0.0344462	0.89318	0.0220912	0.80926	0.0323437	0.810817	0.022232	0.830223	0.0144501
1005.6	0.782379	0.0430616	0.805069	0.0206588	0.763433	0.0339358	0.830702	0.0210119	0.778199	0.0284597	0.788655	0.0343754	0.803729	0.0152622
1007.9	0.763968	0.0482111	0.777525	0.0323301	0.675621	0.0350517	0.797248	0.023828	0.751604	0.0281323	0.782296	0.0362803	0.792612	0.0148084
1010.2	0.76427	0.050877	0.729085	0.042146	0.587859	0.03441	0.788635	0.0266928	0.751684	0.0278414	0.804526	0.0307393	0.803081	0.0177388
1012.49	0.787733	0.0503749	0.698589	0.0618594	0.520685	0.0382325	0.800128	0.0266531	0.755489	0.0192546	0.844752	0.0384111	0.815878	0.0176233
1014.78	0.733498	0.0550232	0.657674	0.0781961	0.471089	0.0373749	0.736023	0.0164441	0.70266	0.0191087	0.799026	0.0562421	0.748585	0.0178038
1017.08	0.606991	0.0507067	0.603647	0.0659555	0.451333	0.0366481	0.623115	0.0194026	0.593231	0.0280864	0.675554	0.0413948	0.626462	0.0161329
1019.37	0.526963	0.0420083	0.55004	0.0500611	0.457067	0.0359669	0.554881	0.0382802	0.532542	0.0211278	0.588329	0.0230627	0.54636	0.0182185
1021.67	0.521051	0.0395827	0.534091	0.0351591	0.492453	0.0295647	0.555428	0.0408901	0.525837	0.0215986	0.574836	0.0199933	0.541058	0.0164262
1023.96	0.576865	0.0324287	0.577283	0.0237596	0.564655	0.0233299	0.612869	0.0382463	0.572516	0.0203802	0.622766	0.0269997	0.604698	0.0120578
1026.26	0.701858	0.0196279	0.662133	0.0198797	0.659521	0.0257892	0.719925	0.0278661	0.677979	0.0252448	0.728095	0.0293217	0.72459	0.00941814
1028.54	0.82481	0.0136598	0.75545	0.0207093	0.701482	0.0241893	0.82863	0.0160114	0.797523	0.0108217	0.838651	0.0157629	0.847379	0.00961459
1030.84	0.891928	0.0241823	0.78967	0.0322064	0.679775	0.0232532	0.871668	0.0259196	0.865335	0.00526594	0.892824	0.0203771	0.8996	0.012368
1033.12	0.818464	0.0225428	0.741415	0.0402538	0.605407	0.0226582	0.811714	0.0198946	0.808563	0.00863453	0.850787	0.0315324	0.821806	0.00841139
1035.41	0.679912	0.0232593	0.619688	0.0333748	0.532025	0.0318941	0.676643	0.0139063	0.663867	0.0104955	0.720695	0.012177	0.67729	0.0122583
1037.7	0.560505	0.0332357	0.525296	0.0303279	0.484694	0.0393847	0.574313	0.0358404	0.553932	0.0142641	0.61326	0.0133491	0.564701	0.0231898
1039.99	0.502312	0.0374174	0.472287	0.0346133	0.463666	0.0459808	0.521789	0.046003	0.494643	0.012567	0.552902	0.0288581	0.50196	0.0257759
1042.28	0.47084	0.0387053	0.456245	0.0387384	0.456425	0.0494626	0.497042	0.0485329	0.464568	0.01447	0.529674	0.0365707	0.476082	0.0286174
1044.56	0.468814	0.0411368	0.456537	0.0391107	0.454165	0.0520336	0.494695	0.0538567	0.464269	0.0118737	0.527739	0.046132	0.472174	0.0339269
1046.85	0.480792	0.0428028	0.469406	0.0359282	0.450325	0.0555908	0.508272	0.0538039	0.479809	0.0149894	0.542011	0.0513637	0.483339	0.0367284
1049.13	0.50704	0.0399112	0.498849	0.0387578	0.455692	0.0579194	0.5343	0.0578018	0.505276	0.0147752	0.576888	0.0563943	0.507459	0.0326489
1051.42	0.53755	0.0395491	0.528857	0.0372491	0.470194	0.0582826	0.567294	0.0559281	0.528295	0.0137949	0.611211	0.0615631	0.538374	0.0353995
1053.7	0.556957	0.0381188	0.54107	0.0383202	0.488621	0.0594012	0.591372	0.046807	0.545317	0.0137614	0.630814	0.0656007	0.552984	0.0336644
1055.99	0.559036	0.0431498	0.534688	0.0356057	0.51352	0.0603961	0.61096	0.0485401	0.554034	0.0144176	0.627983	0.0633436	0.554912	0.0363924
1058.27	0.556487	0.0422473	0.522888	0.0313974	0.537156	0.0677607	0.610182	0.0430148	0.556861	0.0144561	0.611811	0.0615293	0.550885	0.0392075
1060.54	0.530418	0.0405966	0.499596	0.0297651	0.541561	0.0640583	0.583824	0.0417813	0.54414	0.0167874	0.587578	0.0534401	0.529841	0.0364053
1062.83	0.505797	0.0386664	0.482346	0.0270379	0.527239	0.0592129	0.56236	0.0454206	0.531397	0.0108448	0.556331	0.0434946	0.503302	0.0357978
1065.11	0.482519	0.0418619	0.471239	0.0304534	0.498233	0.0565316	0.542524	0.0484632	0.502929	0.0149358	0.536534	0.0459043	0.484535	0.0327409
1067.39	0.480866	0.0352569	0.471402	0.0295016	0.469562	0.0504111	0.533545	0.0533332	0.503208	0.0145292	0.534374	0.0466767	0.485477	0.0325991
1069.67	0.49805	0.0353266	0.486237	0.0309947	0.4462	0.0501865	0.546473	0.0531673	0.521094	0.0130284	0.556564	0.0479829	0.508859	0.0305358
1071.95	0.52178	0.0329468	0.515707	0.0382018	0.434207	0.0485316	0.567993	0.0450861	0.550225	0.00936248	0.585596	0.0412108	0.540636	0.0263117
1074.23	0.558571	0.0279836	0.540474	0.0318346	0.438742	0.0525889	0.593854	0.0425418	0.565711	0.0144374	0.618857	0.0406036	0.572071	0.024567
1076.51	0.584335	0.0316607	0.56947	0.0260319	0.445697	0.0528169	0.61516	0.0417545	0.564867	0.013313	0.641315	0.0479628	0.590791	0.0288184
1078.78	0.587766	0.0359729	0.595457	0.021678	0.463712	0.0480534	0.628458	0.0396468	0.566769	0.0117078	0.655943	0.060741	0.594035	0.0318629
1081.05	0.592807	0.0427058	0.641448	0.021147	0.48624	0.0478409	0.643336	0.0447284	0.579019	0.0140815	0.669893	0.0655708	0.601355	0.0334917
1083.33	0.627193	0.0386992	0.706116	0.0193262	0.515369	0.0467586	0.688855	0.0434326	0.628393	0.0181621	0.71526	0.069483	0.652537	0.0268385
1085.6	0.726519	0.029782	0.792069	0.0188515	0.570213	0.0473578	0.779776	0.0283955	0.740294	0.00955097	0.817518	0.0705811	0.752581	0.0244612
1087.88	0.784713	0.0260866	0.789601	0.0300216	0.625919	0.0530188	0.828728	0.0218196	0.781687	0.0105327	0.867117	0.0611369	0.791248	0.0244882
1090.15	0.713094	0.0261885	0.684684	0.0254673	0.638447	0.0554757	0.760551	0.0313675	0.71253	0.0151833	0.795264	0.0596933	0.721927	0.0287701
1092.43	0.605192	0.0338611	0.58726	0.0194051	0.593648	0.0590174	0.650831	0.0408756	0.609968	0.0137648	0.680628	0.0551798	0.617007	0.0287572
1094.7	0.52492	0.0380508	0.523817	0.0222793	0.533912	0.0673378	0.574921	0.0451184	0.537839	0.00804765	0.596659	0.0536279	0.544093	0.0318269
1096.97	0.470927	0.0341515	0.481102	0.0288969	0.484215	0.0710295	0.522336	0.0482533	0.489109	0.0093757	0.539381	0.0508643	0.497652	0.0322153
1099.24	0.443018	0.0358712	0.443606	0.0289554	0.447816	0.0703863	0.486074	0.0543871	0.462636	0.0106218	0.499316	0.0403443	0.46246	0.0329847
1101.52	0.40566	0.0346949	0.412024	0.0320022	0.416064	0.0658077	0.452092	0.0518763	0.431439	0.0116336	0.455043	0.0301506	0.42753	0.0289611
1103.78	0.382816	0.0324968	0.390232	0.0311526	0.391135	0.0591247	0.429165	0.0492997	0.407566	0.00738355	0.437035	0.0387596	0.406109	0.0288139
1106.05	0.371651	0.0338953	0.37544	0.0302723	0.380275	0.0561657	0.417143	0.050126	0.395194	0.00802418	0.421589	0.035903	0.398573	0.0334932
1108.32	0.375484	0.032594	0.368404	0.0298907	0.380141	0.0517983	0.4185	0.0469827	0.397079	0.010012	0.42642	0.0369448	0.397751	0.0257863
1110.58	0.4032	0.0336699	0.388345	0.0297733	0.399642	0.0516501	0.44025	0.0459178	0.424728	0.0110765	0.458461	0.039843	0.426158	0.024289
1112.85	0.444711	0.0324382	0.416135	0.0255703	0.431844	0.0533356	0.48302	0.0463805	0.471441	0.0146945	0.51119	0.0505123	0.471033	0.0238497
1115.11	0.509941	0.0295813	0.459538	0.0279942	0.477142	0.0592707	0.542435	0.0361154	0.53842	0.00927585	0.585641	0.0574779	0.533267	0.0230903
1117.39	0.580562	0.026598	0.505799	0.029664	0.532919	0.0635275	0.606335	0.0319905	0.604738	0.0120098	0.661899	0.0667862	0.602607	0.0256206
1119.65	0.62486	0.0312466	0.533826	0.0281193	0.568125	0.0670811	0.646953	0.0295429	0.644987	0.0143307	0.700874	0.0683217	0.642503	0.0273288
1121.92	0.614469	0.0277251	0.531931	0.0202771	0.562372	0.0662534	0.634098	0.0247268	0.628077	0.0149463	0.682874	0.0589969	0.624206	0.0267163
1124.18	0.553834	0.0238902	0.493001	0.0171978	0.524769	0.0619319	0.576488	0.0254918	0.56064	0.0134983	0.611843	0.0474737	0.55925	0.0287851
1126.43	0.476799	0.0283968	0.441549	0.0234267	0.478443	0.0546988	0.510549	0.0281422	0.489837	0.00812555	0.532381	0.0379201	0.489042	0.0276485
1128.7	0.417755	0.0288661	0.393515	0.0249828	0.434204	0.0489602	0.456823	0.0335237	0.430781	0.00869759	0.473636	0.0283635	0.434013	0.0276661
1130.96	0.376733	0.0309606	0.360318	0.0257003	0.398165	0.0411894	0.4165	0.0397218	0.389801	0.0134345	0.421858	0.021847	0.392411	0.0240194
1133.23	0.358384	0.0300668	0.34317	0.022981	0.37893	0.0400263	0.397275	0.0433037	0.373201	0.0138853	0.401087	0.0256581	0.369845	0.0231006
1135.48	0.344708	0.031758	0.336321	0.0209548	0.377016	0.0354283	0.389909	0.0383222	0.36173	0.00672258	0.385051	0.0264892	0.36259	0.0204617
1137.75	0.343568	0.0327408	0.339153	0.0193307	0.375333	0.0335923	0.383383	0.039115	0.365796	0.00631694	0.382379	0.0298297	0.362972	0.0220402
1140	0.355344	0.0341838	0.354478	0.0185654	0.369033	0.0289426	0.393534	0.0342381	0.379371	0.0137102	0.401491	0.0337783	0.376772	0.0240036
1142.27	0.390322	0.0304407	0.387778	0.0228671	0.380325	0.0288821	0.423871	0.0288542	0.412317	0.0102755	0.438634	0.0406436	0.409813	0.0216633
1144.52	0.434648	0.0279831	0.443392	0.0219495	0.40314	0.0280642	0.465872	0.0211787	0.457072	0.0102973	0.481932	0.0340591	0.455739	0.0169839
1146.77	0.475949	0.0239641	0.508515	0.0208234	0.440471	0.0254423	0.522035	0.0167331	0.500426	0.0158028	0.532576	0.0341174	0.507339	0.01092
1149.03	0.525072	0.0220863	0.561861	0.0214856	0.474148	0.0303972	0.582479	0.0135791	0.549222	0.0179267	0.588181	0.0333507	0.558485	0.00810892
1151.28	0.581994	0.0222188	0.612385	0.0298931	0.484769	0.0313162	0.643665	0.0163865	0.600817	0.0206207	0.648674	0.0308318	0.614977	0.00820379
1153.55	0.62014	0.0226114	0.634072	0.0356732	0.482095	0.0328838	0.678905	0.021147	0.632724	0.0215639	0.692721	0.0338561	0.65295	0.00914981
1155.8	0.605181	0.0206507	0.613581	0.0276335	0.473629	0.0253131	0.653594	0.0192465	0.611647	0.0168895	0.674337	0.0352133	0.624494	0.00920034
1158.06	0.521133	0.0227022	0.551358	0.0185608	0.461698	0.0222225	0.584016	0.0149028	0.537213	0.0178833	0.596774	0.0373345	0.545276	0.0113432
1160.3	0.447715	0.0223082	0.491657	0.014058	0.443089	0.0179612	0.518896	0.00407383	0.473404	0.0148151	0.528156	0.0358567	0.474011	0.0097201
1162.56	0.421135	0.0235725	0.45805	0.0129879	0.432685	0.0153305	0.48737	0.00854559	0.449127	0.0105482	0.499434	0.0414563	0.440503	0.0122804
1164.81	0.406024	0.0216125	0.439594	0.0143963	0.429696	0.0201309	0.468892	0.0107934	0.434875	0.00993834	0.482762	0.0441728	0.425672	0.0169665
1167.06	0.39922	0.0247547	0.428558	0.0175064	0.426195	0.0220482	0.4531	0.0115408	0.414551	0.00955729	0.470701	0.0439697	0.410123	0.0162182
1169.31	0.379435	0.0225504	0.41141	0.0130816	0.415457	0.024989	0.437983	0.0127625	0.393531	0.00557897	0.455304	0.0459532	0.394827	0.0178171
1171.56	0.368146	0.0202329	0.386582	0.0117719	0.392668	0.0283388	0.422931	0.0136334	0.376337	0.0112411	0.437057	0.0466881	0.381734	0.0178816
1173.81	0.367309	0.0166309	0.368068	0.00994682	0.367538	0.0320024	0.409892	0.0150996	0.362964	0.0109553	0.426438	0.0465996	0.377279	0.0191608
1176.06	0.353646	0.0185683	0.351571	0.0100919	0.340915	0.0301514	0.394025	0.0174621	0.347212	0.0117445	0.416381	0.0472091	0.368734	0.016552
1178.31	0.342119	0.022165	0.332108	0.0108433	0.31763	0.0310619	0.374613	0.0183886	0.329596	0.0106193	0.392634	0.0418918	0.3558	0.0153696
1180.55	0.322697	0.021395	0.317839	0.00969783	0.299095	0.0311859	0.356697	0.0188531	0.317153	0.0134422	0.378221	0.0418038	0.336846	0.0164258
1182.81	0.313401	0.0220364	0.307622	0.010372	0.290434	0.0285701	0.340981	0.0180169	0.310396	0.0111058	0.360203	0.041923	0.323698	0.0147367
1185.05	0.309516	0.0226513	0.305815	0.00861992	0.287963	0.0276858	0.335661	0.0181067	0.310669	0.0130736	0.352211	0.0421954	0.323923	0.0122609
1187.29	0.324353	0.0213179	0.317887	0.00636268	0.291829	0.0265172	0.344626	0.0178419	0.321094	0.0143537	0.360063	0.050471	0.332718	0.0160186
1189.54	0.332954	0.027889	0.326169	0.0101279	0.298696	0.0279889	0.349966	0.015154	0.330883	0.0185892	0.36763	0.0508056	0.336252	0.0187312
1191.78	0.329047	0.0191253	0.328463	0.0095636	0.307084	0.0353645	0.353727	0.0175303	0.330876	0.0198649	0.37079	0.0545598	0.332496	0.0159573
1194.03	0.323258	0.0219016	0.324222	0.00735928	0.316735	0.0378566	0.356636	0.0166063	0.327635	0.0243344	0.371383	0.0630469	0.330993	0.0171636
1196.27	0.33251	0.0267591	0.32869	0.00868594	0.322835	0.0414946	0.365455	0.0169857	0.331671	0.0183611	0.385515	0.06688	0.34055	0.0193849
1198.52	0.356252	0.0294554	0.357314	0.0129474	0.336995	0.0419317	0.38975	0.0164324	0.35264	0.0226225	0.416746	0.0771325	0.364775	0.0183318
1200.75	0.409813	0.033811	0.402457	0.0111045	0.369398	0.0460964	0.441248	0.0143409	0.399389	0.0264848	0.482535	0.0970412	0.415903	0.0194476
1203	0.501385	0.0418158	0.483642	0.0131489	0.419122	0.0505689	0.525976	0.0173836	0.477893	0.0315275	0.585652	0.125842	0.506343	0.0243975
1205.24	0.614372	0.0555706	0.57771	0.0238047	0.46437	0.061252	0.630075	0.0246885	0.581706	0.0411517	0.713015	0.153059	0.609742	0.0304091
1207.47	0.696339	0.0738819	0.641797	0.0294878	0.498865	0.0720852	0.716307	0.0378134	0.677953	0.0524323	0.817284	0.17228	0.685578	0.0360368
1209.72	0.744423	0.0811388	0.677313	0.0324801	0.535278	0.0767157	0.769669	0.0474232	0.723029	0.044254	0.884092	0.19145	0.7399	0.0379349
1211.95	0.799661	0.0860748	0.714525	0.0313291	0.594505	0.0853357	0.81062	0.0540106	0.759475	0.0393008	0.937956	0.196701	0.802225	0.0370701
1214.19	0.880382	0.0880645	0.763143	0.0338539	0.668072	0.0933492	0.870003	0.0602654	0.814782	0.0447158	1.01529	0.204411	0.889049	0.038436
1216.43	0.985542	0.0936116	0.842921	0.0434277	0.734279	0.0913521	0.9601	0.0672745	0.908803	0.0401386	1.11495	0.21377	0.995315	0.0367552
1218.67	1.07973	0.106375	0.955053	0.0523956	0.811133	0.0918572	1.06225	0.0768814	1.01672	0.0399855	1.22547	0.224091	1.08769	0.0407286
1220.9	1.15958	0.114262	1.05786	0.060236	0.901906	0.0951184	1.15507	0.0898244	1.098	0.0439426	1.32204	0.242897	1.17055	0.0442665
1223.14	1.2569	0.123549	1.13957	0.0665769	1.0033	0.0967843	1.23873	0.0987732	1.18661	0.0534305	1.41426	0.257352	1.25281	0.0469608
1225.37	1.28127	0.127971	1.18053	0.0711108	1.07707	0.106864	1.26674	0.107959	1.22965	0.05255	1.4239	0.255123	1.26601	0.0495754
1227.6	1.23002	0.129422	1.17093	0.0636418	1.09356	0.11364	1.2382	0.111515	1.20103	0.0579588	1.36731	0.254758	1.21089	0.0508873
1229.84	1.1702	0.129157	1.13837	0.0681682	1.08323	0.115412	1.18671	0.109864	1.14193	0.0564693	1.30459	0.248568	1.15042	0.0525943
1232.07	1.12103	0.131555	1.10611	0.0674633	1.0674	0.107451	1.13515	0.103842	1.07358	0.0528175	1.24854	0.248001	1.1025	0.0503252
1234.31	1.07868	0.127582	1.08916	0.0668385	1.04206	0.101559	1.09449	0.097227	1.02883	0.0496169	1.21687	0.241131	1.06553	0.046257
1236.53	1.05861	0.12947	1.07918	0.0621588	1.00069	0.0977935	1.06752	0.0927459	1.01421	0.0458907	1.20248	0.243132	1.04286	0.0439825
1238.77	1.04637	0.129015	1.05415	0.0611408	0.942641	0.0951186	1.05443	0.08927	1.00938	0.0589405	1.19491	0.247769	1.02715	0.0439891
[truncated: 262 more rows]

[truncated: 44 more sheets: Figure 5b, Figure 5c, Figure 6a, Figure 6c Supp Fig 22, Figure 7a, Figure 7c Supp Fig 24, Figure 8b, Figure 8c, Figure 8d, Figure 8e, Figure 8g, Supp Figure 3, Supp Figure 4a, Supp Figure 7a, Supp Figure 7b, Supp Figure 8a, Supp Figure 8b, Supp Figure 9a, Supp Figure 9b, Supp Figure 10a …]
