# Supplementary material for: Defining essential charged residues in fibril formation of a lysosomal derived N-terminal α-synuclein truncation
Source: Nat Commun. 2025 Apr 23;16:3825. doi: 10.1038/s41467-025-58899-9 (PMC12019160; doi:10.1038/s41467-025-58899-9)
Supplement: Supplementary file 4 — Source Data [file 41467_2025_58899_MOESM4_ESM.zip › Sequences of Primers used for PCR.xlsx]

## Sheet: Sheet1
List of primers used in this study.
66-140 forward:
5’ AAAACATATGCATCACCATCATCACCACGATGACGATGACAAGGTTGGAGGAGCAGTGGTG 3’
66‒140 reverse:
5’ TGGCTCGAGTTAGGCTTCAGGTTCGTAGTC 3’
K80A forward:
5’ CAGCAGTAGCCCAGGCGACAGTGGAGGGAGCAGG 3’
K80A reverse:
5’ CCTGCTCCCTCCACTGTCGCCTGGGCTACTGCTG 3’
E83A forward:
5’ GCCCAGAAGACAGTGGCGGGAGCAGGGAGCATTG 3’
E83A reverse:
5’ CAATGCTCCCTGCTCCCGCCACTGTCTTCTGGGC 3’
E83K forward:
5’ GCCCAGAAGACAGTGAAGGGAGCAGGGAGCATTG 3’
E83K reverse:
5’ CAATGCTCCCTGCTCCCTTCACTGTCTTCTGGGC 3’
K96A forward:
5’ CTTGCCCAACTGGTCCTTCGCGACAAAGCCAGTGGCTGC 3’
K96A reverse:
5’ GCAGCCACTGGCTTTGTCGCGAAGGACCAGTTGGGCAAG 3’
K97A forward:
5’ TCTTGCCCAACTGGTCCGCTTTGACAAAGCCAGTGGC 3’
K97A reverse:
5’ GCCACTGGCTTTGTCAAAGCGGACCAGTTGGGCAAGA 3’
K97E forward:
5’ CACTGGCTTTGTCAAAGAGGACCAGTTGGGCAAG 3’
K97E reverse:
5’ CTTGCCCAACTGGTCCTCTTTGACAAAGCCAGTG 3’
K96A/K97A forward:
5’ GCCACTGGCTTTGTCGCGGCGGACCAGTTGGGCAAGA 3’
K96A/K97A reverse:
5’ TCTTGCCCAACTGGTCCGCCGCGACAAAGCCAGTGGC 3’
D98A forward:
5’ GGCTTTGTCAAAAAGGCCCAGTTGGGCAAGAATG 3’
D98A reverse:
5’ CATTCTTGCCCAACTGGGCCTTTTTGACAAAGCC 3’
K102A forward:
5’ GGACCAGTTGGGCGCGAATGAAGAAGGAGCC 3’
K102A reverse:
5’ GGCTCCTTCTTCATTCGCGCCCAACTGGTCC 3’
E104/E105A forward:
5’ CAGTTGGGCAAGAATGCAGCAGGAGCCCCACAGGAAG 3’
E104/E105A reverse:
5’ CTTCCTGTGGGGCTCCTGCTGCATTCTTGCCCAACTG 3’
